# Supplementary material for: Dimethyl (1-hydr­oxy-1,2-diphenyl­ethyl)phospho­nate
Source: Acta Crystallogr Sect E Struct Rep Online. 2009 Jul 31;65(Pt 8):o2051. doi: 10.1107/S1600536809029808 (PMC2977278; doi:10.1107/S1600536809029808)
Supplement: Supplementary file 1 [file e-65-o2051-sup1.cif]

##############################################################################
###                                                                        ###
###        Electronic paper (Acta Crystallographica Section E)             ###
###                                                                        ###
##############################################################################
#                                                                            #
# This CIF contains the data in a paper accepted for publication in Acta     #
# Crystallographica Section E. It conforms to the requirements of Notes      #
# for Authors for Section E, and has been peer reviewed under the auspices   #
# of the IUCr Commission on Journals.                                        #
#                                                                            #
# Full details of the Crystallographic Information File format               #
# are given in the paper "The Crystallographic Information File (CIF):       #
# a New Standard Archive File for Crystallography" by S. R. Hall, F. H.      #
# Allen and I. D. Brown [Acta Cryst. (1991), A47, 655-685].                  #
#                                                                            #
# The current version of the core CIF dictionary is obtainable from          #
# ftp://ftp.iucr.org/pub/cif_core.dic. The current version number is 2.4.    #
#                                                                            #
# Software is freely available for graphical display of the structure(s) in  #
# this CIF.  For information consult the CIF home page http://www.iucr.org/  #
# cif/home.html                                                              #
#                                                                            #
# This file may be used for bona fide research purposes within the           #
# scientific community so long as proper attribution is given to the journal # 
# article from which it was obtained.                                        #
#                                                                            #
##############################################################################
                                             
data_global
_audit_creation_method     ?
_journal_date_recd_electronic     2009-07-25
_journal_date_accepted     2009-07-27
_journal_name_full     'Acta Crystallographica, Section E'
_journal_year     2009
_journal_volume     65
_journal_issue      8
_journal_page_first     o2051
_journal_page_last     o2051
_journal_paper_category     QO
_journal_coeditor_code     AT2852
_publ_contact_author
;
Muhammad Nawaz Tahir
University of Sargodha
Department of Physics
Sargodha
Pakistan
;
_publ_contact_author_email     'dmntahir_uos@yahoo.com'
_publ_contact_author_fax     '0092 48 32 22 121'
_publ_contact_author_phone     '0092 48 92 30 914'
_publ_section_title
;
Dimethyl (1-hydroxy-1,2-diphenylethyl)phosphonate
;
loop_
    _publ_author_name
    _publ_author_address
    'Tahir, M. Nawaz'
;
Department of Physics
University of Sargodha
Sargodha
Pakistan
;
    'Nurcan Acar'
;
Department of Chemistry
Faculty of Science
University of Ankara
Ankara
Turkey
;
    'Hamza Yilmaz'
;
Department of Chemistry
Faculty of Science
University of Ankara
Ankara
Turkey
;
    'Tariq, Riaz H.'
;
Institute of Chemical and Pharmaceutical Sciences
The University of Faisalabad
Faisalabad
Pakistan
;
data_I
_audit_creation_method     SHELXL-97
_chemical_name_systematic
;
Dimethyl (1-hydroxy-1,2-diphenylethyl)phosphonate
;
_chemical_name_common     ?
_chemical_formula_moiety     'C16 H19 O4 P'
_chemical_formula_sum     'C16 H19 O4 P'
_chemical_formula_iupac     'C16 H19 O4 P'
_chemical_formula_weight     306.28
_symmetry_cell_setting     monoclinic
_symmetry_space_group_name_H-M     'P 21/c'
_symmetry_space_group_name_Hall     '-P 2ybc'
loop_
    _symmetry_equiv_pos_site_id
    _symmetry_equiv_pos_as_xyz
    1 x,y,z
    2 -x,1/2+y,1/2-z
    3 -x,-y,-z
    4 x,1/2-y,1/2+z
_cell_length_a     8.4767(5)
_cell_length_b     15.8978(10)
_cell_length_c     13.3888(7)
_cell_angle_alpha     90
_cell_angle_beta     119.397(3)
_cell_angle_gamma     90
_cell_volume     1571.97(17)
_cell_formula_units_Z     4
_cell_measurement_reflns_used     3861
_cell_measurement_theta_min     2.75
_cell_measurement_theta_max     28.26
_cell_measurement_temperature     296(2)
_exptl_crystal_description     prismatic
_exptl_crystal_colour     Colourless
_exptl_crystal_size_max     0.25
_exptl_crystal_size_mid     0.18
_exptl_crystal_size_min     0.15
_exptl_crystal_density_diffrn     1.294
_exptl_crystal_density_meas     ?
_exptl_crystal_density_method     'not measured'
_exptl_crystal_F_000     648
_exptl_absorpt_coefficient_mu     0.187
_exptl_absorpt_correction_type     multi-scan
_exptl_absorpt_process_details     '(SADABS; Bruker, 2005)'
_exptl_absorpt_correction_T_min     0.963
_exptl_absorpt_correction_T_max     0.974
_exptl_special_details
;
;
_diffrn_ambient_temperature     296(2)
_diffrn_radiation_type     MoK\a
_diffrn_radiation_wavelength     0.71073
_diffrn_radiation_source     'fine-focus sealed tube'
_diffrn_radiation_monochromator     graphite
_diffrn_measurement_device_type     'Bruker Kappa APEXII CCD'
_diffrn_measurement_method     \w
_diffrn_detector_area_resol_mean     7.40
_diffrn_reflns_number     16757
_diffrn_reflns_av_R_equivalents     0.0429
_diffrn_reflns_av_sigmaI/netI     0.0506
_diffrn_reflns_theta_min     2.75
_diffrn_reflns_theta_max     28.26
_diffrn_reflns_theta_full     28.26
_diffrn_measured_fraction_theta_max     0.995
_diffrn_measured_fraction_theta_full     0.995
_diffrn_reflns_limit_h_min     -11
_diffrn_reflns_limit_h_max     10
_diffrn_reflns_limit_k_min     -21
_diffrn_reflns_limit_k_max     21
_diffrn_reflns_limit_l_min     -17
_diffrn_reflns_limit_l_max     17
_diffrn_standards_number     0
_diffrn_standards_interval_count     ?
_diffrn_standards_interval_time     ?
_diffrn_standards_decay_%     ?
_refine_special_details
;
Refinement of <i>F</i>^2^ against ALL reflections. The weighted <i>R</i>-factor
<i>wR</i> and goodness of fit <i>S</i> are based on <i>F</i>^2^, conventional
<i>R</i>-factors <i>R</i> are based on <i>F</i>, with <i>F</i> set to zero for
negative <i>F</i>^2^. The threshold expression of <i>F</i>^2^ >
\s(<i>F</i>^2^) is used only for calculating <i>R</i>-factors(gt) <i>etc</i>.
and is not relevant to the choice of reflections for refinement.
<i>R</i>-factors based on <i>F</i>^2^ are statistically about twice as large
as those based on <i>F</i>, and <i>R</i>- factors based on ALL data will be
even larger.
;
_reflns_number_total     3861
_reflns_number_gt     2183
_reflns_threshold_expression     I>2\s(I)
_refine_ls_structure_factor_coef     Fsqd
_refine_ls_matrix_type     full
_refine_ls_R_factor_all     0.1023
_refine_ls_R_factor_gt     0.0473
_refine_ls_wR_factor_gt     0.1043
_refine_ls_wR_factor_ref     0.1256
_refine_ls_goodness_of_fit_ref     1.011
_refine_ls_restrained_S_all     1.011
_refine_ls_number_reflns     3861
_refine_ls_number_parameters     195
_refine_ls_number_restraints     0
_refine_ls_hydrogen_treatment     mixed
_refine_ls_weighting_scheme     calc
_refine_ls_weighting_details
         'calc w=1/[\s^2^(Fo^2^)+(0.0517P)^2^+0.2804P] where P=(Fo^2^+2Fc^2^)/3'
_atom_sites_solution_hydrogens     geom
_atom_sites_solution_primary     direct
_atom_sites_solution_secondary     difmap
_refine_ls_shift/su_max     0.000
_refine_ls_shift/su_mean     0.000
_refine_diff_density_max     0.269
_refine_diff_density_min     -0.275
loop_
    _atom_type_symbol
    _atom_type_description
    _atom_type_scat_dispersion_real
    _atom_type_scat_dispersion_imag
    _atom_type_scat_source
    P P 0.1023 0.0942 'International Tables Vol C Tables 4.2.6.8 and 6.1.1.4'
    O O 0.0106 0.0060 'International Tables Vol C Tables 4.2.6.8 and 6.1.1.4'
    H H 0.0000 0.0000 'International Tables Vol C Tables 4.2.6.8 and 6.1.1.4'
    C C 0.0033 0.0016 'International Tables Vol C Tables 4.2.6.8 and 6.1.1.4'
_computing_data_collection     'APEX2 (Bruker, 2007)'
_computing_cell_refinement     'SAINT (Bruker, 2007)'
_computing_data_reduction     'SAINT (Bruker, 2007)'
_computing_structure_solution     'SHELXS97 (Sheldrick, 2008)'
_computing_structure_refinement     'SHELXL97 (Sheldrick, 2008)'
_computing_molecular_graphics
                  'ORTEP-3 for Windows (Farrugia, 1997) and PLATON (Spek, 2009)'
_computing_publication_material
                                'WinGX (Farrugia, 1999) and PLATON (Spek, 2009)'
loop_
    _atom_site_type_symbol
    _atom_site_label
    _atom_site_fract_x
    _atom_site_fract_y
    _atom_site_fract_z
    _atom_site_U_iso_or_equiv
    _atom_site_thermal_displace_type
    _atom_site_calc_flag
    _atom_site_refinement_flags
    _atom_site_occupancy
    P P1 1.16204(7) 0.38185(3) 0.45831(5) 0.0440(2) Uani . . 1.000
    O O1 0.83863(19) 0.37902(9) 0.43056(13) 0.0455(5) Uani . . 1.000
    O O2 1.20677(18) 0.46360(9) 0.51545(14) 0.0587(5) Uani . . 1.000
    O O3 1.25054(19) 0.36505(11) 0.38159(14) 0.0660(6) Uani . . 1.000
    O O4 1.2208(2) 0.30558(10) 0.54132(14) 0.0762(6) Uani . . 1.000
    C C1 0.8814(2) 0.27486(12) 0.31946(16) 0.0393(6) Uani . . 1.000
    C C2 0.9200(3) 0.24523(14) 0.23689(18) 0.0528(8) Uani . . 1.000
    C C3 0.8833(3) 0.16197(17) 0.2000(2) 0.0636(9) Uani . . 1.000
    C C4 0.8104(3) 0.10853(16) 0.2456(2) 0.0684(9) Uani . . 1.000
    C C5 0.7733(3) 0.13707(15) 0.3286(2) 0.0658(9) Uani . . 1.000
    C C6 0.8080(3) 0.21952(13) 0.3647(2) 0.0512(8) Uani . . 1.000
    C C7 0.9192(2) 0.36591(12) 0.36066(16) 0.0371(6) Uani . . 1.000
    C C8 0.8505(3) 0.43043(13) 0.26211(17) 0.0444(7) Uani . . 1.000
    C C9 0.6550(3) 0.41928(13) 0.17226(18) 0.0456(7) Uani . . 1.000
    C C10 0.6074(4) 0.38734(16) 0.0652(2) 0.0691(9) Uani . . 1.000
    C C11 0.4283(5) 0.37485(19) -0.0165(2) 0.0922(11) Uani . . 1.000
    C C12 0.2939(4) 0.39384(18) 0.0079(3) 0.0883(11) Uani . . 1.000
    C C13 0.3378(3) 0.42615(17) 0.1120(3) 0.0762(10) Uani . . 1.000
    C C14 0.5166(3) 0.43991(14) 0.1941(2) 0.0565(8) Uani . . 1.000
    C C15 1.4435(3) 0.36510(19) 0.4291(3) 0.0795(11) Uani . . 1.000
    C C16 1.3067(5) 0.3068(2) 0.6594(3) 0.1003(15) Uani . . 1.000
    H H1 0.844(3) 0.4272(14) 0.4467(19) 0.0546 Uiso . . 1.000
    H H2 0.97088 0.28115 0.20561 0.0634 Uiso . . 1.000
    H H3 0.90891 0.14285 0.14384 0.0763 Uiso . . 1.000
    H H4 0.78583 0.05302 0.22077 0.0821 Uiso . . 1.000
    H H5 0.72445 0.10061 0.36055 0.0789 Uiso . . 1.000
    H H6 0.78141 0.23814 0.42066 0.0615 Uiso . . 1.000
    H H8A 0.86629 0.48651 0.29419 0.0533 Uiso . . 1.000
    H H8B 0.92463 0.42629 0.22556 0.0533 Uiso . . 1.000
    H H10 0.69787 0.37396 0.04765 0.0829 Uiso . . 1.000
    H H11 0.39936 0.35349 -0.08820 0.1106 Uiso . . 1.000
    H H12 0.17327 0.38469 -0.04633 0.1061 Uiso . . 1.000
    H H13 0.24629 0.43934 0.12862 0.0914 Uiso . . 1.000
    H H14 0.54368 0.46321 0.26443 0.0678 Uiso . . 1.000
    H H15A 1.48869 0.42133 0.45095 0.1196 Uiso . . 1.000
    H H15B 1.47329 0.34472 0.37294 0.1196 Uiso . . 1.000
    H H15C 1.49759 0.32926 0.49535 0.1196 Uiso . . 1.000
    H H16A 1.42483 0.28223 0.68969 0.1505 Uiso . . 1.000
    H H16B 1.23695 0.27518 0.68516 0.1505 Uiso . . 1.000
    H H16C 1.31802 0.36388 0.68549 0.1505 Uiso . . 1.000
loop_
    _atom_site_aniso_label
    _atom_site_aniso_U_11
    _atom_site_aniso_U_22
    _atom_site_aniso_U_33
    _atom_site_aniso_U_12
    _atom_site_aniso_U_13
    _atom_site_aniso_U_23
    P1 0.0404(3) 0.0400(3) 0.0461(3) 0.0007(2) 0.0169(2) -0.0084(3)
    O1 0.0601(9) 0.0362(8) 0.0526(9) -0.0011(7) 0.0373(8) -0.0051(7)
    O2 0.0475(8) 0.0454(9) 0.0735(10) -0.0043(7) 0.0221(8) -0.0213(8)
    O3 0.0412(8) 0.0905(13) 0.0680(10) -0.0029(8) 0.0282(8) -0.0230(9)
    O4 0.0837(12) 0.0515(11) 0.0533(10) 0.0049(8) 0.0027(9) 0.0020(8)
    C1 0.0361(10) 0.0373(11) 0.0383(11) 0.0022(8) 0.0134(9) -0.0029(9)
    C2 0.0604(13) 0.0521(14) 0.0467(12) 0.0047(10) 0.0268(11) -0.0044(11)
    C3 0.0687(16) 0.0608(17) 0.0498(14) 0.0114(12) 0.0203(12) -0.0182(13)
    C4 0.0593(14) 0.0453(15) 0.0803(19) -0.0029(11) 0.0185(14) -0.0198(14)
    C5 0.0632(15) 0.0430(14) 0.0912(19) -0.0100(11) 0.0380(15) -0.0106(14)
    C6 0.0529(12) 0.0425(13) 0.0643(14) -0.0049(10) 0.0334(11) -0.0079(11)
    C7 0.0403(10) 0.0355(11) 0.0379(10) -0.0005(8) 0.0211(9) -0.0020(9)
    C8 0.0472(12) 0.0397(12) 0.0494(12) -0.0004(9) 0.0261(10) 0.0038(10)
    C9 0.0516(12) 0.0355(12) 0.0430(12) 0.0005(9) 0.0181(10) 0.0072(10)
    C10 0.0815(18) 0.0677(17) 0.0464(14) 0.0126(14) 0.0223(13) 0.0061(13)
    C11 0.108(2) 0.074(2) 0.0480(16) 0.0089(18) 0.0023(17) -0.0025(15)
    C12 0.0672(18) 0.0561(18) 0.084(2) -0.0079(14) -0.0073(16) 0.0017(16)
    C13 0.0484(14) 0.0614(18) 0.096(2) 0.0007(12) 0.0179(14) 0.0064(16)
    C14 0.0518(13) 0.0459(14) 0.0631(15) 0.0036(10) 0.0215(12) 0.0023(12)
    C15 0.0484(14) 0.101(2) 0.093(2) -0.0057(14) 0.0377(14) -0.0070(17)
    C16 0.121(3) 0.102(3) 0.0607(18) 0.000(2) 0.0312(19) 0.0099(18)
_geom_special_details
;
Bond distances, angles <i>etc</i>. have been calculated using the rounded
fractional coordinates. All su's are estimated from the variances of the
(full) variance-covariance matrix. The cell e.s.d.'s are taken into account in
the estimation of distances, angles and torsion angles
;
loop_
    _geom_bond_atom_site_label_1
    _geom_bond_atom_site_label_2
    _geom_bond_site_symmetry_1
    _geom_bond_site_symmetry_2
    _geom_bond_distance
    _geom_bond_publ_flag
    P1 O2 . . 1.4606(16) no
    P1 O3 . . 1.5639(19) no
    P1 O4 . . 1.5524(17) no
    P1 C7 . . 1.835(2) no
    O1 C7 . . 1.419(3) no
    O3 C15 . . 1.435(4) no
    O4 C16 . . 1.378(4) no
    O1 H1 . . 0.79(2) no
    C1 C6 . . 1.378(3) no
    C1 C7 . . 1.526(3) no
    C1 C2 . . 1.381(3) no
    C2 C3 . . 1.394(3) no
    C3 C4 . . 1.359(4) no
    C4 C5 . . 1.372(4) no
    C5 C6 . . 1.378(3) no
    C7 C8 . . 1.542(3) no
    C8 C9 . . 1.506(3) no
    C9 C14 . . 1.381(4) no
    C9 C10 . . 1.381(3) no
    C10 C11 . . 1.382(5) no
    C11 C12 . . 1.364(6) no
    C12 C13 . . 1.355(5) no
    C13 C14 . . 1.385(4) no
    C2 H2 . . 0.9300 no
    C3 H3 . . 0.9300 no
    C4 H4 . . 0.9300 no
    C5 H5 . . 0.9300 no
    C6 H6 . . 0.9300 no
    C8 H8A . . 0.9700 no
    C8 H8B . . 0.9700 no
    C10 H10 . . 0.9300 no
    C11 H11 . . 0.9300 no
    C12 H12 . . 0.9300 no
    C13 H13 . . 0.9300 no
    C14 H14 . . 0.9300 no
    C15 H15A . . 0.9600 no
    C15 H15B . . 0.9600 no
    C15 H15C . . 0.9600 no
    C16 H16A . . 0.9600 no
    C16 H16B . . 0.9600 no
    C16 H16C . . 0.9600 no
loop_
    _geom_contact_atom_site_label_1
    _geom_contact_atom_site_label_2
    _geom_contact_distance
    _geom_contact_site_symmetry_1
    _geom_contact_site_symmetry_2
    _geom_contact_publ_flag
    O1 O2 3.059(2) . . no
    O1 O4 3.056(3) . . no
    O1 C14 3.151(3) . . no
    O1 C15 3.347(4) . 1_455 no
    O1 O2 2.684(2) . 3_766 no
    O2 O1 2.684(2) . 3_766 no
    O2 O1 3.059(2) . . no
    O3 C2 3.147(3) . . no
    O4 C6 3.404(3) . . no
    O4 C12 3.303(3) . 4_655 no
    O4 O1 3.056(3) . . no
    O1 H6 2.2800 . . no
    O1 H14 2.7400 . . no
    O1 H15B 2.8500 . 1_455 no
    O1 H3 2.6400 . 4_555 no
    O2 H1 2.80(3) . . no
    O2 H1 1.92(2) . 3_766 no
    O2 H16C 2.5500 . . no
    O2 H14 2.9000 . 3_766 no
    O3 H8B 2.7000 . . no
    O3 H2 2.7300 . . no
    O4 H15C 2.7300 . . no
    C1 C10 3.524(3) . . no
    C2 O3 3.147(3) . . no
    C2 C9 3.398(3) . . no
    C2 C10 3.381(4) . . no
    C5 C16 3.574(5) . 4_454 no
    C6 O4 3.404(3) . . no
    C9 C2 3.398(3) . . no
    C10 C2 3.381(4) . . no
    C10 C1 3.524(3) . . no
    C12 O4 3.303(3) . 4_454 no
    C14 O1 3.151(3) . . no
    C15 O1 3.347(4) . 1_655 no
    C16 C5 3.574(5) . 4_655 no
    C2 H10 3.0800 . . no
    C2 H8B 2.8800 . . no
    C3 H15C 3.0700 . 4_454 no
    C4 H12 2.9700 . 4_655 no
    C5 H12 2.9700 . 4_655 no
    C5 H16A 2.9000 . 4_454 no
    C6 H16A 2.9300 . 4_454 no
    C8 H2 2.8300 . . no
    C13 H5 2.8800 . 2_655 no
    C14 H15B 3.0000 . 1_455 no
    H1 O2 2.80(3) . . no
    H1 H8A 2.3400 . . no
    H1 H14 2.5800 . . no
    H1 O2 1.92(2) . 3_766 no
    H2 O3 2.7300 . . no
    H2 C8 2.8300 . . no
    H2 H8B 2.3800 . . no
    H2 H16B 2.5600 . 4_554 no
    H3 O1 2.6400 . 4_554 no
    H5 C13 2.8800 . 2_645 no
    H5 H13 2.5700 . 2_645 no
    H6 O1 2.2800 . . no
    H8A H1 2.3400 . . no
    H8A H14 2.5900 . . no
    H8B O3 2.7000 . . no
    H8B C2 2.8800 . . no
    H8B H2 2.3800 . . no
    H8B H10 2.3600 . . no
    H10 C2 3.0800 . . no
    H10 H8B 2.3600 . . no
    H12 C4 2.9700 . 4_454 no
    H12 C5 2.9700 . 4_454 no
    H13 H5 2.5700 . 2_655 no
    H14 O1 2.7400 . . no
    H14 H1 2.5800 . . no
    H14 H8A 2.5900 . . no
    H14 O2 2.9000 . 3_766 no
    H15B O1 2.8500 . 1_655 no
    H15B C14 3.0000 . 1_655 no
    H15C O4 2.7300 . . no
    H15C C3 3.0700 . 4_655 no
    H16A C5 2.9000 . 4_655 no
    H16A C6 2.9300 . 4_655 no
    H16B H2 2.5600 . 4_555 no
    H16C O2 2.5500 . . no
loop_
    _geom_angle_atom_site_label_1
    _geom_angle_atom_site_label_2
    _geom_angle_atom_site_label_3
    _geom_angle_site_symmetry_1
    _geom_angle_site_symmetry_2
    _geom_angle_site_symmetry_3
    _geom_angle
    _geom_angle_publ_flag
    O2 P1 O3 . . . 114.27(10) no
    O2 P1 O4 . . . 114.23(9) no
    O2 P1 C7 . . . 114.08(10) no
    O3 P1 O4 . . . 104.36(10) no
    O3 P1 C7 . . . 103.91(9) no
    O4 P1 C7 . . . 104.81(10) no
    P1 O3 C15 . . . 121.25(18) no
    P1 O4 C16 . . . 127.83(17) no
    C7 O1 H1 . . . 109.9(19) no
    C2 C1 C6 . . . 118.02(19) no
    C6 C1 C7 . . . 120.45(18) no
    C2 C1 C7 . . . 121.52(18) no
    C1 C2 C3 . . . 120.6(2) no
    C2 C3 C4 . . . 120.4(2) no
    C3 C4 C5 . . . 119.5(2) no
    C4 C5 C6 . . . 120.3(2) no
    C1 C6 C5 . . . 121.2(2) no
    P1 C7 C1 . . . 110.58(13) no
    P1 C7 C8 . . . 109.76(15) no
    O1 C7 C1 . . . 107.11(15) no
    O1 C7 C8 . . . 111.40(17) no
    C1 C7 C8 . . . 113.43(16) no
    P1 C7 O1 . . . 104.15(13) no
    C7 C8 C9 . . . 114.24(19) no
    C8 C9 C10 . . . 121.2(3) no
    C10 C9 C14 . . . 117.5(2) no
    C8 C9 C14 . . . 121.3(2) no
    C9 C10 C11 . . . 121.5(3) no
    C10 C11 C12 . . . 120.0(3) no
    C11 C12 C13 . . . 119.4(3) no
    C12 C13 C14 . . . 121.2(3) no
    C9 C14 C13 . . . 120.5(2) no
    C1 C2 H2 . . . 120.00 no
    C3 C2 H2 . . . 120.00 no
    C2 C3 H3 . . . 120.00 no
    C4 C3 H3 . . . 120.00 no
    C3 C4 H4 . . . 120.00 no
    C5 C4 H4 . . . 120.00 no
    C4 C5 H5 . . . 120.00 no
    C6 C5 H5 . . . 120.00 no
    C1 C6 H6 . . . 119.00 no
    C5 C6 H6 . . . 119.00 no
    C7 C8 H8A . . . 109.00 no
    C7 C8 H8B . . . 109.00 no
    C9 C8 H8A . . . 109.00 no
    C9 C8 H8B . . . 109.00 no
    H8A C8 H8B . . . 108.00 no
    C9 C10 H10 . . . 119.00 no
    C11 C10 H10 . . . 119.00 no
    C10 C11 H11 . . . 120.00 no
    C12 C11 H11 . . . 120.00 no
    C11 C12 H12 . . . 120.00 no
    C13 C12 H12 . . . 120.00 no
    C12 C13 H13 . . . 119.00 no
    C14 C13 H13 . . . 119.00 no
    C9 C14 H14 . . . 120.00 no
    C13 C14 H14 . . . 120.00 no
    O3 C15 H15A . . . 109.00 no
    O3 C15 H15B . . . 109.00 no
    O3 C15 H15C . . . 109.00 no
    H15A C15 H15B . . . 110.00 no
    H15A C15 H15C . . . 109.00 no
    H15B C15 H15C . . . 109.00 no
    O4 C16 H16A . . . 109.00 no
    O4 C16 H16B . . . 109.00 no
    O4 C16 H16C . . . 109.00 no
    H16A C16 H16B . . . 110.00 no
    H16A C16 H16C . . . 109.00 no
    H16B C16 H16C . . . 109.00 no
loop_
    _geom_torsion_atom_site_label_1
    _geom_torsion_atom_site_label_2
    _geom_torsion_atom_site_label_3
    _geom_torsion_atom_site_label_4
    _geom_torsion_site_symmetry_1
    _geom_torsion_site_symmetry_2
    _geom_torsion_site_symmetry_3
    _geom_torsion_site_symmetry_4
    _geom_torsion
    _geom_torsion_publ_flag
    O2 P1 O3 C15 . . . . 59.8(2) no
    O4 P1 O3 C15 . . . . -65.7(2) no
    C7 P1 O3 C15 . . . . -175.28(19) no
    O2 P1 O4 C16 . . . . 0.5(3) no
    O3 P1 O4 C16 . . . . 126.0(3) no
    C7 P1 O4 C16 . . . . -125.1(3) no
    O2 P1 C7 O1 . . . . -56.34(15) no
    O2 P1 C7 C1 . . . . -171.09(13) no
    O2 P1 C7 C8 . . . . 63.03(17) no
    O3 P1 C7 O1 . . . . 178.59(12) no
    O3 P1 C7 C1 . . . . 63.84(15) no
    O3 P1 C7 C8 . . . . -62.04(16) no
    O4 P1 C7 O1 . . . . 69.34(14) no
    O4 P1 C7 C1 . . . . -45.42(15) no
    O4 P1 C7 C8 . . . . -171.30(14) no
    C6 C1 C2 C3 . . . . 0.8(3) no
    C7 C1 C2 C3 . . . . -179.6(2) no
    C2 C1 C6 C5 . . . . -0.2(3) no
    C7 C1 C6 C5 . . . . -179.9(2) no
    C2 C1 C7 P1 . . . . -76.2(2) no
    C2 C1 C7 O1 . . . . 170.90(19) no
    C2 C1 C7 C8 . . . . 47.6(3) no
    C6 C1 C7 P1 . . . . 103.4(2) no
    C6 C1 C7 O1 . . . . -9.5(3) no
    C6 C1 C7 C8 . . . . -132.8(2) no
    C1 C2 C3 C4 . . . . -0.6(4) no
    C2 C3 C4 C5 . . . . -0.1(4) no
    C3 C4 C5 C6 . . . . 0.6(4) no
    C4 C5 C6 C1 . . . . -0.5(4) no
    P1 C7 C8 C9 . . . . 176.07(16) no
    O1 C7 C8 C9 . . . . -69.1(2) no
    C1 C7 C8 C9 . . . . 51.8(3) no
    C7 C8 C9 C10 . . . . -106.8(2) no
    C7 C8 C9 C14 . . . . 72.6(3) no
    C8 C9 C10 C11 . . . . 178.2(2) no
    C14 C9 C10 C11 . . . . -1.2(4) no
    C8 C9 C14 C13 . . . . -177.5(2) no
    C10 C9 C14 C13 . . . . 2.0(3) no
    C9 C10 C11 C12 . . . . -0.3(4) no
    C10 C11 C12 C13 . . . . 1.0(4) no
    C11 C12 C13 C14 . . . . -0.2(4) no
    C12 C13 C14 C9 . . . . -1.3(4) no
loop_
    _geom_hbond_atom_site_label_D
    _geom_hbond_atom_site_label_H
    _geom_hbond_atom_site_label_A
    _geom_hbond_site_symmetry_A
    _geom_hbond_distance_DH
    _geom_hbond_distance_HA
    _geom_hbond_distance_DA
    _geom_hbond_angle_DHA
    _geom_hbond_publ_flag
    O1 H1 O2 3_766 0.79(2) 1.92(2) 2.684(2) 164(3) yes
    C6 H6 O1 . 0.93 2.28 2.655(3) 103.00 yes
    C16 H16C O2 . 0.96 2.55 3.007(4) 110.00 yes
    C12 H12 CgA 4_454 0.93 2.86 3.755(4) 163.00 yes
