# Supplementary material for: Dimethyl (1-hydr­oxy-1,2-diphenyl­ethyl)phospho­nate
Source: Acta Crystallogr Sect E Struct Rep Online. 2009 Jul 31;65(Pt 8):o2051. doi: 10.1107/S1600536809029808 (PMC2977278; doi:10.1107/S1600536809029808)
Supplement: Supplementary file 2 [file e-65-o2051-Isup2.hkl]

#
# h,k,l, Fc-squared, Fo-squared, sigma(Fo-squared) and status flag
#
data_I
_shelx_title ' NAWAZPO1_0m in P2(1)/n'
_shelx_refln_list_code          4
_shelx_F_calc_maximum      177.43
_exptl_crystal_F_000       648.00
_reflns_d_resolution_high  0.7507
 
loop_
 _symmetry_equiv_pos_as_xyz
 'x, y, z'
 '-x+1/2, y+1/2, -z+1/2'
 '-x, -y, -z'
 'x-1/2, -y-1/2, z-1/2'
 
_cell_length_a     8.4767
_cell_length_b    15.8978
_cell_length_c    11.8194
_cell_angle_alpha  90.000
_cell_angle_beta   99.274
_cell_angle_gamma  90.000
 
_shelx_F_squared_multiplier     1.000
 
loop_
 _refln_index_h
 _refln_index_k
 _refln_index_l
 _refln_F_squared_calc
 _refln_F_squared_meas
 _refln_F_squared_sigma
 _refln_observed_status
   2   0   0        3.45        4.92      1.22 o
   4   0   0       37.84       34.86      2.67 o
   6   0   0        0.03       -3.00      3.00 o
   8   0   0      570.00      541.63     25.33 o
  10   0   0       32.96       73.28     13.54 o
   1   1   0     5577.75     5387.57     43.95 o
   2   1   0     2931.70     2862.50     20.60 o
   3   1   0     1688.16     1692.84     13.37 o
   4   1   0     1764.59     1631.38     16.62 o
   5   1   0      569.55      574.81      7.46 o
   6   1   0      917.89      925.88     12.01 o
   7   1   0      442.92      482.05     11.32 o
   8   1   0       14.43       20.57      6.65 o
   9   1   0        1.41       -0.99      6.56 o
  10   1   0        7.14       -7.07      7.27 o
  11   1   0       18.38        6.58      9.57 o
   1   2   0     1798.90     1782.59     13.07 o
   2   2   0      264.48      282.91      3.23 o
   3   2   0       48.71       71.29      2.03 o
   4   2   0      108.33      138.25      3.18 o
   5   2   0       48.18       45.21      2.48 o
   6   2   0        1.12        2.01      2.16 o
   7   2   0       78.06       86.28      6.38 o
   8   2   0       16.68        9.29      6.00 o
   9   2   0       29.56       36.69      7.96 o
  10   2   0       25.76       23.79      8.49 o
  11   2   0        1.51       -2.70      8.71 o
   1   3   0        4.34        9.32      1.30 o
   2   3   0       91.92      103.35      2.30 o
   3   3   0       47.72       37.80      1.65 o
   4   3   0        9.09        3.90      1.64 o
   5   3   0        1.11       -1.48      1.70 o
   6   3   0      559.14      560.67      8.13 o
   7   3   0      197.58      204.17      9.70 o
   8   3   0       78.33       81.68      7.41 o
   9   3   0        2.11        9.99      7.70 o
  10   3   0        1.02       -7.25      7.25 o
  11   3   0        0.17       -8.67      8.67 o
   0   4   0    31482.23    32040.39    372.36 o
   1   4   0     2312.04     2272.02     18.58 o
   2   4   0      975.60     1091.98      9.16 o
   3   4   0      234.07      270.33      3.92 o
   4   4   0       37.17       39.10      3.70 o
   5   4   0       56.58       72.66      2.93 o
   6   4   0       38.51       37.71      2.74 o
   7   4   0       18.60       16.20      4.52 o
   8   4   0        0.71       -4.69      4.69 o
   9   4   0       26.24       21.09      7.92 o
  10   4   0       34.11       18.98      8.94 o
   1   5   0      749.57      741.48      7.42 o
   2   5   0      587.63      689.07      7.67 o
   3   5   0       39.11       50.14      2.13 o
   4   5   0      178.22      163.22      6.08 o
   5   5   0      138.76      152.67      4.17 o
   6   5   0      213.37      202.26      5.11 o
   7   5   0      232.88      220.75      8.90 o
   8   5   0       24.18       22.18      6.15 o
   9   5   0        8.66       -3.00      5.77 o
  10   5   0        1.45       -3.78      8.01 o
   0   6   0     3245.20     3337.17     38.90 o
   1   6   0      120.44      144.93      3.93 o
   2   6   0       14.16       22.42      2.01 o
   3   6   0      745.15      799.48      8.55 o
   4   6   0      163.29      159.48      4.25 o
   5   6   0       46.26       53.64      3.56 o
   6   6   0       58.45       53.58      3.35 o
   7   6   0       35.03       23.23      4.90 o
   8   6   0       19.37       19.88      5.42 o
   9   6   0        0.40        3.37      6.04 o
  10   6   0        6.66       17.00      8.72 o
   1   7   0      550.08      526.67      7.76 o
   2   7   0      252.34      267.17      5.27 o
   3   7   0       29.77       26.17      2.34 o
   4   7   0       12.91       12.84      2.42 o
   5   7   0        5.93        3.07      2.48 o
   6   7   0      307.55      307.78     10.01 o
   7   7   0      196.27      205.72      8.74 o
   8   7   0        2.32        3.78      5.11 o
   9   7   0        0.03       -6.33      6.33 o
  10   7   0        0.21       -0.19      8.57 o
   0   8   0     3474.20     3710.03     50.70 o
   1   8   0        0.56        2.09      2.10 o
   2   8   0      371.13      406.36      6.49 o
   3   8   0        9.91        8.45      2.35 o
   4   8   0       12.72        9.38      2.58 o
   5   8   0       16.90       10.72      2.84 o
   6   8   0       46.54       45.81      4.99 o
   7   8   0        1.17       -0.97      6.16 o
   8   8   0       59.26       56.25      6.93 o
   9   8   0        5.81        7.41     10.04 o
  10   8   0        4.50       -2.11      9.20 o
   1   9   0      158.99      140.66      4.60 o
   2   9   0       89.28       87.06      3.86 o
   3   9   0      110.83      106.83      4.34 o
   4   9   0      183.83      190.90      6.84 o
   5   9   0      167.84      184.12      6.15 o
   6   9   0      292.35      292.21      9.50 o
   7   9   0      160.80      175.16      8.04 o
   8   9   0       15.29       20.73      7.10 o
   9   9   0       17.45       21.77      9.09 o
  10   9   0        2.17       -9.56      9.56 o
   0  10   0       13.05        8.81      4.01 o
   1  10   0     1324.39     1278.64     15.86 o
   2  10   0        6.23        1.29      2.68 o
   3  10   0      173.48      168.05      5.80 o
   4  10   0       77.14       74.14      4.67 o
   5  10   0      110.33      114.21      5.84 o
   6  10   0       50.46       53.57      5.96 o
   7  10   0      243.20      223.60     10.17 o
   8  10   0        4.59        0.47      6.57 o
   9  10   0        3.80       10.92      9.03 o
   1  11   0        0.48        2.17      2.92 o
   2  11   0       32.23       32.87      4.38 o
   3  11   0       59.17       64.82      4.64 o
   4  11   0      304.69      319.14      8.52 o
   5  11   0        6.62        2.30      4.31 o
   6  11   0      190.36      195.75     12.53 o
   7  11   0      113.52      103.41      9.89 o
   8  11   0        0.58       -0.40     12.06 o
   9  11   0        6.48       18.80     14.32 o
   0  12   0     1999.39     1994.48     32.82 o
   1  12   0      159.15      165.64      5.85 o
   2  12   0        3.83        5.85      3.33 o
   3  12   0      703.29      717.43     12.89 o
   4  12   0        8.70        6.48      4.02 o
   5  12   0      138.33      131.37     10.39 o
   6  12   0       17.00       17.05      6.02 o
   7  12   0       14.52       19.10      6.61 o
   8  12   0       63.16       60.46     26.43 o
   9  12   0        0.02        3.46     10.67 o
   1  13   0      145.04      129.56      5.77 o
   2  13   0       63.67       53.19      5.45 o
   3  13   0      809.14      796.41     25.38 o
   4  13   0        0.08       -4.11      4.11 o
   5  13   0      294.91      336.30     22.82 o
   6  13   0        0.17       -4.26      5.76 o
   7  13   0       66.34       86.25     11.58 o
   8  13   0        0.22       -6.62      9.66 o
   0  14   0        5.46       -7.65      7.65 o
   1  14   0      276.45      282.32     12.18 o
   2  14   0      444.08      462.48     13.35 o
   3  14   0      144.59      137.57      8.23 o
   4  14   0       15.48        5.52      6.03 o
   5  14   0        8.94       -3.91      5.79 o
   6  14   0       13.63       -0.89      7.08 o
   7  14   0       41.39       32.46     11.66 o
   8  14   0        1.92       -7.96     10.26 o
   1  15   0       63.11       57.60      7.79 o
   2  15   0       45.59       40.70      7.40 o
   3  15   0       20.40       22.07      6.87 o
   4  15   0       99.15      102.42     13.14 o
   5  15   0        3.17       -6.87      6.87 o
   6  15   0      122.67      140.01     15.23 o
   7  15   0        3.61       -6.67      9.72 o
   0  16   0      360.05      354.56     20.47 o
   1  16   0        0.02       -2.39      8.38 o
   2  16   0       39.92       39.15      7.66 o
   3  16   0      105.42      111.38      9.48 o
   4  16   0        8.00       -4.08      7.23 o
   5  16   0        2.36       -7.44      7.44 o
   6  16   0        0.02       -2.92     10.07 o
   7  16   0        2.69       -2.28     14.47 o
   1  17   0       58.61       60.97     10.79 o
   2  17   0        0.07       -1.45      6.60 o
   3  17   0       41.44       18.17     10.64 o
   4  17   0        9.73        5.52      8.21 o
   5  17   0        4.88       11.68     10.53 o
   6  17   0        0.23        7.56     11.67 o
   0  18   0       26.36       22.05     11.08 o
   1  18   0        8.50       11.52     13.48 o
   2  18   0       14.31       10.91      7.19 o
   3  18   0        1.25        9.04     14.13 o
   4  18   0        0.20       -1.41     12.24 o
   5  18   0        2.12       24.83     12.14 o
   1  19   0       37.12       33.11      8.63 o
   2  19   0        0.27       12.62     11.08 o
   3  19   0        8.23       11.36     11.67 o
   4  19   0        1.14        4.99     12.09 o
   0  20   0      121.91       98.15     15.64 o
   1  20   0        2.14        6.65      8.49 o
   2  20   0       10.36       12.12     12.49 o
   3  20   0       13.71       40.00     13.63 o
   1  21   0       20.77       17.30     13.11 o
 -11   0   1        0.01        6.57     11.25 o
  -9   0   1       46.24       20.62      9.33 o
  -7   0   1     1244.29     1202.90     27.48 o
  -5   0   1      271.42      218.99      8.41 o
  -3   0   1     3235.69     3228.31     49.33 o
  -1   0   1     1604.72     1728.83     45.48 o
   1   0   1        6.57        1.91      1.39 o
   3   0   1     6936.46     7107.24     79.00 o
   5   0   1      122.01      109.84      9.11 o
   7   0   1     1028.71     1123.89     40.83 o
   9   0   1       23.05       12.97     11.22 o
  11   0   1        3.61      -12.23     12.23 o
 -11   1   1        1.12        0.95      7.86 o
 -10   1   1       37.32       58.54      8.39 o
  -9   1   1       21.14       21.66      8.79 o
  -8   1   1      149.95      141.74      8.90 o
  -7   1   1      684.59      654.89     11.20 o
  -6   1   1      218.59      205.54      5.33 o
  -5   1   1      216.20      229.11      4.34 o
  -4   1   1       13.72       17.89      1.53 o
  -3   1   1     2293.48     2171.62     24.04 o
  -2   1   1     1838.47     1824.59     17.57 o
  -1   1   1        5.77       10.81      0.81 o
   1   1   1    26518.35    25871.74    188.07 o
   2   1   1      342.39      347.27      3.72 o
   3   1   1      624.49      496.32     10.22 o
   4   1   1     1017.25     1106.17     12.33 o
   5   1   1       34.87       33.70      2.94 o
   6   1   1       37.24       37.02      3.40 o
   7   1   1      164.18      131.36      9.90 o
   8   1   1        1.26        2.49      6.87 o
   9   1   1      113.07      111.36     10.74 o
  10   1   1       51.35       75.03     10.72 o
 -11   2   1        1.18       -0.28      7.94 o
 -10   2   1       15.31       27.45      7.63 o
  -9   2   1       21.52       15.66      6.66 o
  -8   2   1       23.67       35.97      8.47 o
  -7   2   1       71.49       65.01      6.52 o
  -6   2   1     1831.65     1871.86     20.46 o
  -5   2   1      162.57      146.40      3.74 o
  -4   2   1     1328.62     1220.49     11.57 o
  -3   2   1      144.18      147.63      2.49 o
  -2   2   1     1201.65     1108.79      8.64 o
  -1   2   1     2734.90     2873.12     24.68 o
   0   2   1     3199.48     3175.91     26.17 o
   1   2   1        2.86        6.42      0.96 o
   2   2   1     2275.55     2250.96     16.69 o
   3   2   1     1233.31     1298.85     11.37 o
   4   2   1     1087.08     1081.38     11.59 o
   5   2   1        6.55        2.65      2.22 o
   6   2   1     1150.72     1159.53     17.04 o
   7   2   1       35.83       37.30      7.35 o
   8   2   1        0.85        6.44     10.54 o
   9   2   1        9.32        9.75      7.57 o
  10   2   1        6.94        3.98      8.36 o
 -11   3   1        0.65       -1.84      8.06 o
 -10   3   1        7.33        5.58      7.18 o
  -9   3   1       36.19       33.43      5.77 o
  -8   3   1        4.38       -3.91      3.91 o
  -7   3   1      179.07      186.97      6.08 o
  -6   3   1      449.21      431.82      7.35 o
  -5   3   1        6.82        5.03      1.53 o
  -4   3   1       75.78       81.09      2.39 o
  -3   3   1     2584.31     2493.78     20.08 o
  -2   3   1     1402.33     1336.99     11.79 o
  -1   3   1      502.68      511.94      4.98 o
   0   3   1     4541.50     4491.69     34.83 o
   1   3   1    13295.91    13432.62     96.60 o
   2   3   1        2.33        0.98      1.26 o
   3   3   1     1361.10     1348.76     11.39 o
   4   3   1      835.12      878.01     13.13 o
   5   3   1        0.06       -2.39      2.39 o
   6   3   1      167.75      175.21      5.22 o
   7   3   1        9.08        3.28      4.88 o
   8   3   1        4.72       -5.29      6.62 o
   9   3   1        5.58        2.85      7.53 o
  10   3   1       20.87       21.11      9.03 o
 -11   4   1        3.67       -2.28     16.17 o
 -10   4   1        3.34        2.19      9.85 o
  -9   4   1       11.41        4.20      7.90 o
  -8   4   1        2.61        4.93      4.27 o
  -7   4   1      398.77      373.96      9.05 o
  -6   4   1       13.48       15.59      2.20 o
  -5   4   1        3.63        7.71      2.28 o
  -4   4   1      245.14      292.59      4.68 o
  -3   4   1      349.07      306.42      4.69 o
  -2   4   1        0.77        0.98      1.29 o
  -1   4   1      381.92      446.77      4.95 o
   0   4   1     8587.52     8611.56     68.83 o
   1   4   1     3048.29     3153.43     25.40 o
   2   4   1     1062.38     1047.00      9.79 o
   3   4   1      544.03      566.86      6.42 o
   4   4   1      159.95      170.16      3.81 o
   5   4   1       22.84       21.38      3.01 o
   6   4   1       14.53       10.96      2.76 o
   7   4   1      355.20      382.94     12.90 o
   8   4   1       11.30       -4.79      5.42 o
   9   4   1        6.32        2.56      7.50 o
  10   4   1       12.04       15.48      8.91 o
 -10   5   1       28.46       28.86      6.94 o
  -9   5   1        0.14       -2.00      4.92 o
  -8   5   1       35.20       41.98      5.50 o
  -7   5   1       42.43       36.93      4.25 o
  -6   5   1       10.78       12.81      2.31 o
  -5   5   1       35.47       36.77      2.47 o
  -4   5   1     1064.73     1134.62     12.06 o
  -3   5   1       98.02       89.58      2.52 o
  -2   5   1      111.83      133.56      3.20 o
  -1   5   1      577.74      599.79      6.66 o
   0   5   1      694.40      819.24      8.82 o
   1   5   1      644.16      714.21      9.60 o
   2   5   1       17.27       24.16      1.86 o
   3   5   1       42.64       48.51      2.24 o
   4   5   1      260.09      257.34      4.80 o
   5   5   1       19.09       18.96      2.74 o
   6   5   1      122.74      119.29      4.45 o
   7   5   1       32.80       25.52      5.07 o
   8   5   1        0.25       -0.84      5.56 o
   9   5   1        0.29       -6.44      7.56 o
  10   5   1       17.91       17.22      9.31 o
 -10   6   1        2.21       -1.65      6.19 o
  -9   6   1        2.54       -2.82      5.91 o
  -8   6   1       45.17       35.34      5.43 o
  -7   6   1       19.76       19.89      4.03 o
  -6   6   1      217.79      218.47      5.63 o
  -5   6   1        4.06        4.56      2.21 o
  -4   6   1       22.86       18.96      2.95 o
  -3   6   1      113.83      106.55      3.22 o
  -2   6   1      594.88      632.62      7.50 o
  -1   6   1        0.92        0.39      1.72 o
   0   6   1      207.71      179.78      3.80 o
   1   6   1        0.04       -1.52      1.52 o
   2   6   1      893.39      926.60     10.12 o
   3   6   1      256.96      287.63      4.84 o
   4   6   1      218.63      265.41      5.13 o
   5   6   1       37.19       46.19      3.17 o
   6   6   1      430.14      417.56     11.57 o
   7   6   1        0.82       -0.04      4.46 o
   8   6   1        3.51        2.23      5.67 o
   9   6   1       32.54       28.11      8.96 o
  10   6   1        8.34       11.35      9.80 o
 -10   7   1       12.08        6.90      8.78 o
  -9   7   1        0.03       -4.99      4.99 o
  -8   7   1       26.62       34.61      4.99 o
  -7   7   1       72.42       83.78      5.55 o
  -6   7   1       99.28       94.07      5.86 o
  -5   7   1       21.04       16.83      2.47 o
  -4   7   1        3.89        9.09      2.44 o
  -3   7   1      533.08      540.05      7.25 o
  -2   7   1      234.11      242.53      5.35 o
  -1   7   1      998.34     1158.79     12.69 o
   0   7   1     1644.79     1786.69     18.89 o
   1   7   1     1290.11     1341.28     14.32 o
   2   7   1        5.70        9.38      2.07 o
   3   7   1      541.79      529.44      7.00 o
   4   7   1      115.84      128.64      3.88 o
   5   7   1       66.18       62.76      3.95 o
   6   7   1       62.49       53.73      5.65 o
   7   7   1       33.36       37.85      7.83 o
   8   7   1       45.73       39.50      6.19 o
   9   7   1       14.32       -4.88      9.92 o
  10   7   1        1.88        6.23     20.06 o
 -10   8   1        0.43       -8.19      8.19 o
  -9   8   1        1.98       -0.19      5.49 o
  -8   8   1        0.05       -1.32      4.26 o
  -7   8   1       41.08       39.17      5.08 o
  -6   8   1        2.16        0.60      3.82 o
  -5   8   1        0.03       -2.09      2.49 o
  -4   8   1       77.98       89.06      3.73 o
  -3   8   1      118.32      116.40      3.69 o
  -2   8   1       26.06       31.40      2.49 o
  -1   8   1     1033.09     1049.10     13.85 o
   0   8   1      162.17      207.81      5.33 o
   1   8   1     1202.77     1216.58     14.46 o
   2   8   1        0.01       -0.33      2.53 o
   3   8   1        4.90        2.68      2.20 o
   4   8   1       26.60       25.74      2.98 o
   5   8   1       83.89       87.65      4.10 o
   6   8   1        0.11        5.21      4.02 o
   7   8   1      568.97      524.66     14.32 o
   8   8   1        2.74       -7.21      7.21 o
   9   8   1        0.00        5.34      8.75 o
  10   8   1       14.61        9.79     10.43 o
 -10   9   1       20.51       18.26     14.99 o
  -9   9   1        2.06        5.03      9.11 o
  -8   9   1        0.71       -3.45      4.99 o
  -7   9   1      124.49      123.94      7.78 o
  -6   9   1       72.23       77.44      9.34 o
  -5   9   1       35.34       40.76      3.93 o
  -4   9   1       63.13       66.96      3.71 o
  -3   9   1       73.36       81.28      3.88 o
  -2   9   1       52.56       40.53      3.06 o
  -1   9   1        0.89        0.22      2.58 o
   0   9   1      170.39      149.75      4.78 o
   1   9   1       30.91       47.02      3.37 o
   2   9   1      497.64      493.86      9.86 o
   3   9   1      148.51      150.82      4.98 o
   4   9   1       57.67       55.60      4.11 o
   5   9   1        0.08       -3.15      3.23 o
   6   9   1      226.99      204.88      8.29 o
   7   9   1        7.54        4.50      5.47 o
   8   9   1       37.43       42.84      9.74 o
   9   9   1       49.54       33.66     10.24 o
  -9  10   1        6.87       -3.48      8.36 o
  -8  10   1        6.03       10.34      6.72 o
  -7  10   1        0.53        4.38      4.77 o
  -6  10   1      517.38      547.94     13.06 o
  -5  10   1       90.30      100.91      5.16 o
  -4  10   1      115.38      137.14      4.96 o
  -3  10   1      183.40      198.35      6.17 o
  -2  10   1      299.43      318.64      7.64 o
  -1  10   1        3.02        0.39      2.68 o
   0  10   1        1.09        1.70      2.93 o
   1  10   1      116.79       99.28      4.61 o
   2  10   1       20.85       24.88      3.61 o
   3  10   1      118.15      122.85      8.58 o
   4  10   1      288.35      295.77      8.00 o
   5  10   1        3.91        2.56      3.55 o
   6  10   1      394.39      372.34     21.69 o
   7  10   1        0.01        2.93      6.37 o
   8  10   1       14.66        5.13     11.96 o
   9  10   1        6.31       15.08     11.72 o
  -9  11   1       27.39       26.93     10.55 o
  -8  11   1        0.07       -2.63      5.78 o
  -7  11   1      115.72      109.29      8.31 o
  -6  11   1      197.47      195.96      8.64 o
  -5  11   1        0.01        1.22      4.40 o
  -4  11   1      303.79      305.01      8.38 o
  -3  11   1      981.94      940.89     14.44 o
  -2  11   1        2.82        4.59      3.27 o
  -1  11   1      859.14      829.50     12.40 o
   0  11   1      439.17      446.30      8.77 o
   1  11   1      621.92      623.58     10.63 o
   2  11   1      108.14       97.90      4.73 o
   3  11   1      165.94      176.32      6.44 o
   4  11   1      207.79      193.14      7.39 o
   5  11   1       51.12       62.93      4.96 o
   6  11   1       90.15       80.88      9.57 o
   7  11   1        0.83        0.10      8.41 o
   8  11   1        9.96        9.26      9.09 o
   9  11   1       12.27       27.83     20.11 o
  -9  12   1        2.70       12.64     10.93 o
  -8  12   1       33.95       39.03      8.66 o
  -7  12   1      139.95      147.85      9.48 o
  -6  12   1        0.01       -3.19      5.34 o
  -5  12   1      225.07      233.24      9.59 o
  -4  12   1      674.95      642.20     12.32 o
  -3  12   1      338.54      336.47      8.80 o
  -2  12   1       52.71       51.57      5.04 o
  -1  12   1      122.66      126.77      5.40 o
   0  12   1      208.91      200.99      6.53 o
   1  12   1      375.62      354.38      8.71 o
   2  12   1        0.38        0.32      3.63 o
   3  12   1      232.98      239.65      8.47 o
   4  12   1      330.27      341.35      9.91 o
   5  12   1       46.44       59.41      7.65 o
   6  12   1       16.31       36.56      7.91 o
   7  12   1       92.87      106.19     18.77 o
   8  12   1        9.42       22.47     15.23 o
   9  12   1        6.44        5.53     14.42 o
  -8  13   1        1.58       -2.75      7.85 o
  -7  13   1       63.57       52.97      7.79 o
  -6  13   1        6.20       12.27      6.23 o
  -5  13   1        1.66        0.74      5.57 o
  -4  13   1       91.79       87.29      6.19 o
  -3  13   1       14.42       16.85      5.41 o
  -2  13   1      790.28      767.79     16.58 o
  -1  13   1        4.52        0.53      3.85 o
   0  13   1      989.75      981.90     14.83 o
   1  13   1      141.02      149.77      6.18 o
   2  13   1      117.00      116.10      7.55 o
   3  13   1       20.16       24.35      7.89 o
   4  13   1      240.74      234.69      8.69 o
   5  13   1       97.04       88.56      8.43 o
   6  13   1        0.57       -2.04      6.81 o
   7  13   1        5.53       15.42     15.11 o
   8  13   1       53.81       55.76     18.06 o
  -8  14   1        3.54        0.31     10.48 o
  -7  14   1       27.56       36.12     11.45 o
  -6  14   1       50.32       69.28      8.15 o
  -5  14   1      131.78      121.15      9.28 o
  -4  14   1      112.79      126.83     13.35 o
  -3  14   1      231.83      189.53     10.10 o
  -2  14   1      161.83      169.68      8.67 o
  -1  14   1       33.42       47.17      7.05 o
   0  14   1       54.40       66.53      8.09 o
   1  14   1       31.48       22.90      6.52 o
   2  14   1        0.00       -5.25      5.58 o
   3  14   1       36.52       24.25      6.68 o
   4  14   1      284.15      277.70     11.34 o
   5  14   1       15.46        1.27      6.73 o
   6  14   1       80.03       93.92     16.27 o
   7  14   1       23.85       34.15     11.91 o
   8  14   1        8.15      -13.05     15.68 o
  -7  15   1       43.34       56.78     14.60 o
  -6  15   1       10.68        3.16      8.08 o
  -5  15   1       18.07       24.68     10.65 o
  -4  15   1        0.07        4.97      7.35 o
  -3  15   1        8.75        9.52      6.43 o
  -2  15   1       24.57       35.83      7.10 o
  -1  15   1      296.77      288.66     15.93 o
   0  15   1       24.12       32.76      6.96 o
   1  15   1      104.92      120.37      9.30 o
   2  15   1        2.49        5.65      6.17 o
   3  15   1      347.51      358.25     14.20 o
   4  15   1       40.27       30.92      9.20 o
   5  15   1        2.31        8.99     10.10 o
   6  15   1       11.31        4.02     10.68 o
   7  15   1        7.73       19.96     15.92 o
  -7  16   1       12.85       35.61     12.82 o
  -6  16   1       12.95       15.78     12.81 o
  -5  16   1       25.52       27.83      8.66 o
  -4  16   1      119.30      122.45     11.49 o
  -3  16   1       47.29       51.73     21.04 o
  -2  16   1       24.53       13.77      6.79 o
  -1  16   1        7.65        6.26      6.24 o
   0  16   1       28.66       22.25      7.27 o
   1  16   1        7.40        1.76      6.48 o
   2  16   1        1.43       -0.01      6.29 o
   3  16   1       59.40       76.87      8.71 o
   4  16   1      123.12       75.70     10.52 o
   5  16   1        0.83       10.58     15.09 o
   6  16   1        5.32       12.59     10.98 o
   7  16   1        7.99        3.15     14.40 o
  -6  17   1        1.29        7.08     11.06 o
  -5  17   1        0.35        1.57      7.98 o
  -4  17   1        1.36       -8.49      8.49 o
  -3  17   1        1.07       -9.09      9.14 o
  -2  17   1       26.53       20.26      7.18 o
  -1  17   1        0.95       -1.20      6.42 o
   0  17   1       72.81       83.29      9.21 o
   1  17   1        8.79        6.84      7.01 o
   2  17   1        4.54        3.35      6.93 o
   3  17   1       11.66       21.37     11.14 o
   4  17   1        5.40       -9.40      9.40 o
   5  17   1        0.04       14.28     11.01 o
   6  17   1       11.18       23.31     12.16 o
  -5  18   1       19.78       25.04     12.13 o
  -4  18   1        3.74       -3.99      8.25 o
  -3  18   1        2.00       -7.45      9.80 o
  -2  18   1        1.17       -9.19      9.19 o
  -1  18   1        9.02       -3.21      6.84 o
   0  18   1      104.55      111.89     10.36 o
   1  18   1        0.32       -6.52      6.52 o
   2  18   1        6.02       13.15      7.59 o
   3  18   1        0.17       14.03     10.94 o
   4  18   1       11.98       17.34     12.05 o
   5  18   1        5.63       12.51     12.21 o
  -4  19   1        0.08      -14.95     14.95 o
  -3  19   1       12.19       12.23     11.75 o
  -2  19   1        6.95        8.22     18.11 o
  -1  19   1        6.44       13.77      7.90 o
   0  19   1       15.41       14.63      8.03 o
   1  19   1       71.54       63.50      9.60 o
   2  19   1       10.73       -9.40     10.48 o
   3  19   1       59.53       80.23     14.78 o
   4  19   1       10.54       -4.20     15.73 o
  -3  20   1        6.44      -10.72     10.93 o
  -2  20   1        9.65        9.99     11.52 o
  -1  20   1       17.83       17.86     12.50 o
   0  20   1        2.86        6.79      8.26 o
   1  20   1        6.56        5.10      8.23 o
   2  20   1       16.14       12.95     12.66 o
   3  20   1       15.27       15.74     13.24 o
  -1  21   1        7.22        3.51     12.53 o
   0  21   1       16.10       10.52      9.28 o
   1  21   1        5.12       12.59     12.47 o
 -10   0   2       54.10       57.85     10.54 o
  -8   0   2        0.04        7.21      6.67 o
  -6   0   2      861.76      812.93     16.14 o
  -4   0   2      404.10      464.89     21.46 o
  -2   0   2    15345.85    15417.96    406.53 o
   0   0   2     1557.12     1626.82     19.77 o
   2   0   2      348.72      388.89      8.30 o
   4   0   2      400.25      348.79      9.42 o
   6   0   2      140.43      119.45     15.25 o
   8   0   2        1.07       25.44     10.81 o
  10   0   2       45.32       69.54     15.36 o
 -11   1   2        0.00        2.30      7.15 o
 -10   1   2       39.50       40.82      7.24 o
  -9   1   2        0.14       -2.26      7.14 o
  -8   1   2       36.99       27.94      4.28 o
  -7   1   2      148.10      136.86      4.62 o
  -6   1   2      752.68      712.11      8.80 o
  -5   1   2      653.14      601.54      8.55 o
  -4   1   2      381.60      341.80      5.29 o
  -3   1   2     2147.24     2083.01     41.82 o
  -2   1   2     7752.09     7798.75     74.93 o
  -1   1   2     7522.13     7516.09     63.55 o
   0   1   2     2759.11     2591.07     21.66 o
   1   1   2      230.44      182.02      3.44 o
   2   1   2      957.29      992.85      9.73 o
   3   1   2      661.24      721.97      8.25 o
   4   1   2     1040.16     1086.87     12.32 o
   5   1   2      182.81      196.28      5.91 o
   6   1   2        5.95        5.31      2.69 o
   7   1   2      341.74      361.58     15.98 o
   8   1   2       29.17       50.63      8.40 o
   9   1   2        1.09       -4.17      7.44 o
  10   1   2        5.77       18.31      9.33 o
 -11   2   2        6.68       -4.38      7.03 o
 -10   2   2        0.02        3.64      6.15 o
  -9   2   2       40.07       47.03      5.39 o
  -8   2   2        9.36        7.56      7.19 o
  -7   2   2     1722.10     1690.73     18.85 o
  -6   2   2        9.74       11.59      2.05 o
  -5   2   2      180.60      170.01      4.53 o
  -4   2   2        1.01        3.43      1.75 o
  -3   2   2     1188.21     1087.75     13.19 o
  -2   2   2        0.01        0.61      1.15 o
  -1   2   2     6191.94     6172.19     47.20 o
   0   2   2      753.15      751.74      7.39 o
   1   2   2       12.48       11.23      1.71 o
   2   2   2     2273.42     2388.59     18.79 o
   3   2   2     2642.52     2697.22     23.17 o
   4   2   2      148.16      142.33      3.76 o
   5   2   2      157.55      182.47      7.24 o
   6   2   2        2.40        0.54      2.88 o
   7   2   2       27.47       24.40      8.61 o
   8   2   2       66.43       58.93      8.95 o
   9   2   2       10.45       26.23     11.74 o
  10   2   2        0.03       -4.61      8.61 o
 -11   3   2        0.00        8.34      7.25 o
 -10   3   2        6.71        5.77      6.71 o
  -9   3   2        0.69        7.59      4.49 o
  -8   3   2        0.99       -3.61      3.61 o
  -7   3   2       52.34       46.85      3.24 o
  -6   3   2      637.17      600.70      8.45 o
  -5   3   2      173.09      173.59      3.89 o
  -4   3   2      546.48      499.57      6.63 o
  -3   3   2      374.76      367.55      4.27 o
  -2   3   2      243.86      277.42      4.35 o
  -1   3   2     3198.91     3246.01     26.87 o
   0   3   2      172.39      150.75      3.22 o
   1   3   2      658.88      655.06      7.28 o
   2   3   2        3.15        2.41      1.49 o
   3   3   2      711.76      789.63      8.09 o
   4   3   2     3136.58     3382.22     30.75 o
   5   3   2        1.84        5.69      2.62 o
   6   3   2      336.38      300.53      9.97 o
   7   3   2      232.28      221.31     13.03 o
   8   3   2       11.42        6.88      8.46 o
   9   3   2        2.17        0.79      7.96 o
  10   3   2       26.69       20.86      9.98 o
 -11   4   2        6.76        2.44      7.40 o
 -10   4   2       36.25       27.87      6.08 o
  -9   4   2        2.88        1.20      4.29 o
  -8   4   2       32.92       28.89      5.15 o
  -7   4   2      136.30      150.56      4.77 o
  -6   4   2      437.14      404.14      7.12 o
  -5   4   2      139.76      151.43      4.09 o
  -4   4   2       17.07       16.25      1.68 o
  -3   4   2      332.17      351.59      4.94 o
  -2   4   2     1621.11     1527.60     12.54 o
  -1   4   2       76.75       67.30      2.16 o
   0   4   2     6684.40     6592.58     53.74 o
   1   4   2       74.09       81.18      3.99 o
   2   4   2       52.40       64.51      2.39 o
   3   4   2      217.61      182.97      3.92 o
   4   4   2      737.67      690.40      8.29 o
   5   4   2        0.10       -1.88      2.37 o
   6   4   2      321.95      288.59     14.99 o
   7   4   2       28.97        8.06      7.25 o
   8   4   2       27.90       31.42      9.32 o
   9   4   2        6.49       13.21      8.37 o
  10   4   2       26.45       28.12      9.97 o
 -10   5   2        2.19       -3.49      5.50 o
  -9   5   2        2.38       -4.39      4.39 o
  -8   5   2       17.84       15.10      3.91 o
  -7   5   2      158.42      152.68      6.01 o
  -6   5   2        9.02        6.65      3.18 o
  -5   5   2      111.73      120.32      3.34 o
  -4   5   2       29.24       41.18      2.41 o
  -3   5   2      627.14      605.73     10.09 o
  -2   5   2       16.13       17.64      1.94 o
  -1   5   2     4696.06     4599.56     50.27 o
   0   5   2     4694.16     4767.96     37.79 o
   1   5   2       69.54       74.87      2.73 o
   2   5   2        0.27       -0.62      1.57 o
   3   5   2      646.50      657.37      7.98 o
   4   5   2       14.21        9.50      2.27 o
   5   5   2       76.94       79.93      3.84 o
   6   5   2       83.68       77.36      5.29 o
   7   5   2      184.96      180.11     11.93 o
   8   5   2        5.06       13.26      8.03 o
   9   5   2        0.51       -4.10      7.91 o
  10   5   2        2.28       -3.90      9.40 o
 -10   6   2        0.08       -6.37      6.37 o
  -9   6   2        1.73       -0.35      4.78 o
  -8   6   2       17.70        9.03      6.07 o
  -7   6   2      165.72      170.23     10.89 o
  -6   6   2        6.85        6.70      2.23 o
  -5   6   2        1.12        4.43      2.23 o
  -4   6   2       30.65       27.63      2.31 o
  -3   6   2      304.55      338.10      5.64 o
  -2   6   2       10.40        7.01      2.04 o
  -1   6   2      481.86      574.48      7.18 o
   0   6   2      629.51      682.05      8.14 o
   1   6   2        0.58        3.38      1.87 o
   2   6   2      597.25      581.64      8.50 o
   3   6   2      506.12      475.71      6.46 o
   4   6   2      146.91      145.94      4.22 o
   5   6   2      157.31      137.56      4.74 o
   6   6   2       10.65       15.92      3.84 o
   7   6   2      125.82      142.48     13.63 o
   8   6   2        0.05       -5.91      5.91 o
   9   6   2       25.23        2.55      8.84 o
  10   6   2        1.53       -0.04     16.63 o
 -10   7   2        3.44       -0.36      6.81 o
  -9   7   2        0.01        3.08      5.01 o
  -8   7   2        9.33        0.11      4.52 o
  -7   7   2      117.49      123.92      6.93 o
  -6   7   2       27.17       16.55      4.22 o
  -5   7   2      137.61      148.49      4.28 o
  -4   7   2       30.37       30.27      2.62 o
  -3   7   2      110.57       96.81      3.54 o
  -2   7   2      110.03      124.11      3.60 o
  -1   7   2     1733.25     1845.30     19.04 o
   0   7   2     3066.94     3297.72     31.95 o
   1   7   2      616.75      658.53      9.33 o
   2   7   2     1094.23     1177.01     15.11 o
   3   7   2       10.20       11.09      2.10 o
   4   7   2      145.35      166.60      4.93 o
   5   7   2      163.57      147.06      5.13 o
   6   7   2        5.52       10.04      5.16 o
   7   7   2       96.02       79.57      6.93 o
   8   7   2       55.03       53.00      9.76 o
   9   7   2        0.00        2.74     10.97 o
  10   7   2       30.53       27.46     11.05 o
 -10   8   2       51.64       63.50      9.40 o
  -9   8   2        0.03       -1.99      4.71 o
  -8   8   2       24.20       27.42      5.49 o
  -7   8   2        7.97        5.68      4.04 o
  -6   8   2      170.45      160.78      6.82 o
  -5   8   2       29.65       31.57      2.96 o
  -4   8   2      161.91      159.92      4.63 o
  -3   8   2      309.38      315.92      6.25 o
  -2   8   2       82.19       68.57      4.19 o
  -1   8   2      139.61      141.66      4.36 o
   0   8   2     1624.70     1597.34     17.86 o
   1   8   2      466.91      483.01      8.12 o
   2   8   2        0.77        0.23      1.95 o
   3   8   2       25.62       29.64      3.03 o
   4   8   2      456.77      442.95      8.15 o
   5   8   2       10.78       16.34      3.89 o
   6   8   2      213.68      206.70      8.89 o
   7   8   2        1.13       -6.02      8.49 o
   8   8   2        0.00        8.51     11.00 o
   9   8   2       18.71       17.02      9.96 o
 -10   9   2        0.58       -0.57      9.10 o
  -9   9   2        3.34        8.44      5.77 o
  -8   9   2        9.83        4.87      4.67 o
  -7   9   2       60.11       74.11      5.96 o
  -6   9   2       33.44       41.03      6.04 o
  -5   9   2      206.06      226.90      8.11 o
  -4   9   2       29.51       31.87      3.15 o
  -3   9   2      150.24      146.48      4.48 o
  -2   9   2       85.56      102.89      5.16 o
  -1   9   2      968.80      945.61     13.38 o
   0   9   2     3047.01     3181.98     31.99 o
   1   9   2      489.93      450.42      8.67 o
   2   9   2       53.03       47.34      3.76 o
   3   9   2      110.07      119.43      5.37 o
   4   9   2        8.49        4.21      2.93 o
   5   9   2        0.76        3.48      3.81 o
   6   9   2       24.50       16.90      5.10 o
   7   9   2      156.86      167.12     13.72 o
   8   9   2       14.18        1.68      8.94 o
   9   9   2       16.73       32.86     18.73 o
  -9  10   2       23.01       34.49      7.10 o
  -8  10   2       38.41       41.54      5.83 o
  -7  10   2       56.15       65.79      6.17 o
  -6  10   2        0.96        2.41      4.27 o
  -5  10   2       55.64       72.99      8.33 o
  -4  10   2       29.98       21.61      3.37 o
  -3  10   2      207.82      192.84      6.03 o
  -2  10   2      457.58      425.38      8.73 o
  -1  10   2       63.39       52.63      3.91 o
   0  10   2      729.78      745.92     11.29 o
   1  10   2      502.10      469.53      8.83 o
   2  10   2      222.93      217.96      6.63 o
   3  10   2      360.27      347.98      7.79 o
   4  10   2       95.10       91.16      4.79 o
   5  10   2        3.25       -1.97      3.77 o
   6  10   2        0.61        3.68      5.79 o
   7  10   2       17.86       17.67      9.06 o
   8  10   2        8.68       12.88      9.56 o
   9  10   2       22.24       39.69     11.49 o
  -9  11   2        0.02        1.13      6.38 o
  -8  11   2        1.72        5.37      5.92 o
  -7  11   2       13.27       16.20      5.81 o
  -6  11   2      156.94      178.42      8.22 o
  -5  11   2       52.69       66.47      5.86 o
  -4  11   2      818.34      818.68     13.62 o
  -3  11   2       85.33       84.51      5.50 o
  -2  11   2      427.88      421.82      9.21 o
  -1  11   2      341.44      374.00      8.04 o
   0  11   2      669.95      730.25     11.60 o
   1  11   2       27.80       26.80      3.66 o
   2  11   2       37.92       42.70      3.97 o
   3  11   2      377.80      366.06     10.88 o
   4  11   2      326.02      338.93     10.65 o
   5  11   2        0.23        1.74      4.13 o
   6  11   2       72.08       80.95     11.47 o
   7  11   2       26.55        5.04      9.18 o
   8  11   2       55.01       64.15     13.96 o
   9  11   2        1.22        2.32     10.26 o
  -9  12   2       21.92       26.42      8.66 o
  -8  12   2       62.92       62.44      8.00 o
  -7  12   2        0.25       -1.08      5.83 o
  -6  12   2      177.00      185.39      9.76 o
  -5  12   2       76.15       89.07      7.28 o
  -4  12   2       88.39       88.72      5.51 o
  -3  12   2       68.14       62.45      5.45 o
  -2  12   2      413.64      384.26      9.29 o
  -1  12   2       87.11       79.31      4.86 o
   0  12   2     1661.48     1638.58     20.26 o
   1  12   2      156.11      161.48      6.06 o
   2  12   2       72.01       75.34      5.31 o
   3  12   2        4.82       -2.64      3.39 o
   4  12   2      221.89      249.12     14.40 o
   5  12   2      184.37      188.61     10.83 o
   6  12   2        0.17        1.75      8.89 o
   7  12   2        0.18       -3.25     11.93 o
   8  12   2       13.24       14.86     11.84 o
  -8  13   2       33.27       28.49      7.43 o
  -7  13   2      160.11      167.24     10.27 o
  -6  13   2       90.12       94.73     10.24 o
  -5  13   2       33.60       27.14      6.39 o
  -4  13   2      130.08      127.17      8.71 o
  -3  13   2      590.50      562.82     14.13 o
  -2  13   2       68.94       74.40      6.63 o
  -1  13   2      283.03      287.99      9.44 o
   0  13   2      401.53      379.32      9.22 o
   1  13   2      931.86      882.33     15.17 o
   2  13   2      282.11      294.38     10.87 o
   3  13   2        5.41        1.89      5.05 o
   4  13   2      120.58      107.23      6.71 o
   5  13   2      141.33      125.49     19.67 o
   6  13   2        1.75       -0.24     13.31 o
   7  13   2       69.93      123.14     20.96 o
   8  13   2        0.66       -6.70     15.16 o
  -8  14   2       25.57       31.51     11.44 o
  -7  14   2       59.08       60.35     10.19 o
  -6  14   2        1.72       -2.94      6.10 o
  -5  14   2        0.94       -1.84      5.75 o
  -4  14   2        3.32       -4.79      5.87 o
  -3  14   2      172.24      174.10      8.76 o
  -2  14   2       44.49       38.51      5.87 o
  -1  14   2       66.54       68.66      9.62 o
   0  14   2      461.52      428.48     14.66 o
   1  14   2      178.96      192.73     10.39 o
   2  14   2       20.61       19.92      6.73 o
   3  14   2       37.61       52.29      7.69 o
   4  14   2       56.99       67.49      9.74 o
   5  14   2        0.98       -9.51     16.49 o
   6  14   2        5.32       12.87     10.26 o
   7  14   2        0.16        6.03     14.82 o
  -7  15   2        8.54        9.76      8.31 o
  -6  15   2       20.04        9.78      8.10 o
  -5  15   2        0.97       -5.40      6.91 o
  -4  15   2      220.29      198.47     13.23 o
  -3  15   2       29.93       23.05      6.69 o
  -2  15   2      108.17      105.95      8.80 o
  -1  15   2        1.65       -3.70      5.71 o
   0  15   2       10.03       12.49      6.99 o
   1  15   2       34.74       20.73      7.11 o
   2  15   2        1.92        2.06      6.27 o
   3  15   2        0.56       -5.34      6.20 o
   4  15   2       62.52       74.00     12.84 o
   5  15   2       17.35       19.36     10.22 o
   6  15   2       25.49       45.33     12.17 o
   7  15   2        0.01       -1.75     11.12 o
  -7  16   2        3.97       -0.20     12.47 o
  -6  16   2       19.17       35.86      9.38 o
  -5  16   2        0.61        7.60      9.41 o
  -4  16   2        5.32        1.17      7.73 o
  -3  16   2        1.01        1.65     13.32 o
  -2  16   2        0.02       -4.95      6.12 o
  -1  16   2        7.91        9.85      6.61 o
   0  16   2       64.61       57.98      8.25 o
   1  16   2      197.19      191.03     17.58 o
   2  16   2        0.07        6.99      6.59 o
   3  16   2        3.83        9.68      6.89 o
   4  16   2       31.25       29.38     11.29 o
   5  16   2       21.55        8.91     10.85 o
   6  16   2       16.78       26.54     12.58 o
  -6  17   2        6.44       -5.35      8.64 o
  -5  17   2        7.67       17.26      8.80 o
  -4  17   2        5.75       -7.57      7.57 o
  -3  17   2       83.40       94.26     13.72 o
  -2  17   2        2.86       10.20      7.01 o
  -1  17   2       93.62      110.84      9.87 o
   0  17   2        0.03       -1.67      6.44 o
   1  17   2        0.04        6.02      7.11 o
   2  17   2        2.70       -2.98      9.16 o
   3  17   2       16.11       20.91     10.96 o
   4  17   2       11.15        4.86     19.86 o
   5  17   2       25.73       32.10     16.63 o
   6  17   2        4.37        6.56     19.44 o
  -5  18   2        2.59        0.62      8.58 o
  -4  18   2        9.89        5.41      9.24 o
  -3  18   2       34.43       11.83     15.30 o
  -2  18   2        0.02        2.31      9.84 o
  -1  18   2        5.34       -3.41      6.64 o
   0  18   2        6.79        3.07      7.10 o
   1  18   2       36.07       26.41      8.17 o
   2  18   2       10.64       13.46      7.80 o
   3  18   2       91.05      107.83     15.38 o
   4  18   2       79.13       90.53     15.47 o
   5  18   2        2.28      -10.21     10.21 o
  -4  19   2       53.35       51.82     11.39 o
  -3  19   2        0.00        6.12     11.66 o
  -2  19   2        2.41      -10.16     10.16 o
  -1  19   2        3.86        7.03      7.58 o
   0  19   2       51.17       60.35      9.84 o
   1  19   2        5.75        1.88      7.54 o
   2  19   2        5.95        9.44     11.67 o
   3  19   2       30.83       42.49     15.31 o
   4  19   2       55.15       73.64     15.40 o
  -3  20   2        1.30       -6.46     17.55 o
  -2  20   2        6.96       -1.14     11.93 o
  -1  20   2        0.06        7.79     11.81 o
   0  20   2        8.30       13.51      8.70 o
   1  20   2       13.21       22.79      9.13 o
   2  20   2       21.41       19.91     26.48 o
   3  20   2       13.70       18.03     13.00 o
  -9   0   3      174.49      177.01     12.40 o
  -7   0   3      100.31      102.75      7.62 o
  -5   0   3      807.83      666.18     29.34 o
  -3   0   3    11971.56    11789.58    291.62 o
  -1   0   3     6086.44     6042.40     68.78 o
   1   0   3       13.71       23.74      3.01 o
   3   0   3     1168.92     1290.33     30.13 o
   5   0   3     1448.96     1539.56     29.31 o
   7   0   3        0.60        9.10      9.87 o
   9   0   3       21.76       11.12     12.36 o
 -10   1   3       73.12       82.46      6.80 o
  -9   1   3       59.49       53.88      5.67 o
  -8   1   3       29.31       30.54      4.07 o
  -7   1   3      436.90      411.08      8.80 o
  -6   1   3     1672.28     1695.75     25.69 o
  -5   1   3       86.00       67.26      8.01 o
  -4   1   3       63.60       72.26      7.37 o
  -3   1   3     3042.26     3046.33     33.28 o
  -2   1   3      659.78      681.50      6.63 o
  -1   1   3     3548.56     3614.00     28.50 o
   0   1   3     1441.76     1419.25     12.85 o
   1   1   3      132.88       98.62      3.05 o
   2   1   3      517.77      529.70      7.99 o
   3   1   3      264.40      296.20      5.48 o
   4   1   3      771.04      823.61     10.82 o
   5   1   3       14.26        8.93      3.26 o
   6   1   3      140.39      146.51      5.95 o
   7   1   3       17.28       14.71      7.34 o
   8   1   3       52.43       54.46      9.55 o
   9   1   3       12.36       15.08     15.33 o
  10   1   3        9.01       12.24     14.66 o
 -10   2   3        1.90        5.72      5.37 o
  -9   2   3       26.11       28.91      5.92 o
  -8   2   3       63.29       56.58      3.59 o
  -7   2   3       12.21       14.20      2.10 o
  -6   2   3       61.50       49.12      2.85 o
  -5   2   3        0.02       -0.02      2.36 o
  -4   2   3     3180.14     3156.10     34.72 o
  -3   2   3        2.23        2.99      1.68 o
  -2   2   3      258.14      265.66      4.00 o
  -1   2   3     4124.96     4274.54     33.59 o
   0   2   3    11147.75    10818.45     86.95 o
   1   2   3      429.76      436.78      6.13 o
   2   2   3        6.01        2.69      1.98 o
   3   2   3      158.09      168.18      4.23 o
   4   2   3     1428.47     1504.18     16.71 o
   5   2   3       55.65       47.07      4.02 o
   6   2   3        0.51        2.67      4.37 o
   7   2   3      147.60      132.80     11.01 o
   8   2   3       77.08       76.88     10.34 o
   9   2   3        7.58        7.04      8.28 o
  10   2   3       46.11       81.58     12.37 o
 -10   3   3        6.01       -4.39      4.39 o
  -9   3   3       50.08       51.35      6.90 o
  -8   3   3        1.34       -0.87      2.79 o
  -7   3   3      144.34      136.77      4.24 o
  -6   3   3      332.85      331.73      5.44 o
  -5   3   3       62.22       69.53      3.32 o
  -4   3   3      232.59      243.29      4.62 o
  -3   3   3       19.06       21.55      1.34 o
  -2   3   3      123.25      115.50      2.96 o
  -1   3   3      994.16      988.95      9.72 o
   0   3   3     1715.51     1837.83     17.36 o
   1   3   3       58.98       63.67      2.57 o
   2   3   3       32.15       39.01      3.86 o
   3   3   3     1335.35     1231.67     13.13 o
   4   3   3      123.14      141.54      4.23 o
   5   3   3      130.80      143.77      5.59 o
   6   3   3      414.33      374.08     13.58 o
   7   3   3       34.43       41.08     23.95 o
   8   3   3        0.44       -2.27     12.30 o
   9   3   3       15.36        5.79      8.69 o
  10   3   3       10.79       18.26     14.82 o
 -10   4   3        0.14        3.94      5.38 o
  -9   4   3        3.98       -1.93      4.18 o
  -8   4   3       15.20       13.02      4.86 o
  -7   4   3       82.33       87.27      5.46 o
  -6   4   3      278.06      272.65      5.89 o
  -5   4   3       16.28       24.48      2.22 o
  -4   4   3      190.89      183.93      3.40 o
  -3   4   3     1019.43     1005.51     11.08 o
  -2   4   3      543.81      538.74      7.29 o
  -1   4   3     1355.78     1483.00     15.53 o
   0   4   3       97.14       92.40      3.24 o
   1   4   3     1404.53     1491.55     12.94 o
   2   4   3      191.87      188.09      4.73 o
   3   4   3        0.89       -0.02      2.24 o
   4   4   3       41.38       53.83      3.18 o
   5   4   3       39.08       38.13      3.85 o
   6   4   3       16.12        9.27      5.96 o
   7   4   3      190.38      161.39     12.13 o
   8   4   3        8.17        7.49      7.98 o
   9   4   3       24.54       49.40     26.13 o
  10   4   3        5.50       -4.56      9.31 o
 -10   5   3       39.13       38.66      5.86 o
  -9   5   3        9.35        5.11      4.80 o
  -8   5   3        4.65        2.73      3.93 o
  -7   5   3      501.99      485.70     11.22 o
  -6   5   3      680.31      671.11      9.69 o
  -5   5   3        1.04       -1.15      1.79 o
  -4   5   3      116.50      112.92      3.13 o
  -3   5   3      233.53      217.70      4.81 o
  -2   5   3      149.03      181.58      4.27 o
  -1   5   3       27.56       24.07      2.11 o
   0   5   3       82.71       73.64      4.25 o
   1   5   3      898.94      887.78     11.75 o
   2   5   3      149.71      131.66      4.17 o
   3   5   3      491.10      456.03      7.05 o
   4   5   3      458.80      440.25      7.95 o
   5   5   3      107.40      101.12      4.88 o
   6   5   3      192.05      195.10      7.77 o
   7   5   3       79.88       67.82     15.40 o
   8   5   3        8.01        5.80      8.74 o
   9   5   3        9.13       11.22      9.24 o
  10   5   3        2.97       -4.12     17.99 o
 -10   6   3        4.48       12.39      6.64 o
  -9   6   3        6.24        6.12      4.17 o
  -8   6   3       23.56       13.04      3.92 o
  -7   6   3       67.56       63.91      4.72 o
  -6   6   3       54.25       60.93      3.67 o
  -5   6   3        3.06       -1.03      1.93 o
  -4   6   3        5.79        5.52      2.02 o
  -3   6   3        4.77        1.45      1.84 o
  -2   6   3      120.25      115.39      3.38 o
  -1   6   3       97.23      114.39      3.67 o
   0   6   3    11700.63    12118.98    109.04 o
   1   6   3      317.13      348.10      6.91 o
   2   6   3      269.51      293.38      6.42 o
   3   6   3      557.16      558.29      8.32 o
   4   6   3      166.95      151.27      6.60 o
   5   6   3       38.41       41.53      5.45 o
   6   6   3        0.96        1.54      5.03 o
   7   6   3        0.13        3.60      6.17 o
   8   6   3       83.99       85.50     11.53 o
   9   6   3        0.02       -3.07      8.37 o
  10   6   3       22.71       38.25     12.33 o
 -10   7   3        1.49        1.27      5.62 o
  -9   7   3       23.02       24.00      6.32 o
  -8   7   3       18.11       11.18      4.20 o
  -7   7   3      117.02      124.59      6.04 o
  -6   7   3        9.18        8.75      3.58 o
  -5   7   3       81.54       87.53      3.93 o
  -4   7   3        0.79       -1.78      1.78 o
  -3   7   3       94.19      101.09      3.56 o
  -2   7   3        1.18        1.43      1.96 o
  -1   7   3      142.00      170.56      4.53 o
   0   7   3      720.03      781.93     14.10 o
   1   7   3      567.57      527.98      9.55 o
   2   7   3       41.99       53.60      3.61 o
   3   7   3      787.24      785.88     10.73 o
   4   7   3        7.51       -0.10      2.64 o
   5   7   3       59.49       70.72      4.80 o
   6   7   3      158.09      155.75      9.85 o
   7   7   3       72.93       55.00     10.04 o
   8   7   3        0.30       -8.06      8.06 o
   9   7   3        0.12        8.82      9.87 o
 -10   8   3        1.35       -1.12      5.13 o
  -9   8   3       29.04       17.85      5.20 o
  -8   8   3        3.45        0.68      6.52 o
  -7   8   3        0.13        2.13      3.94 o
  -6   8   3        5.73        8.59      3.87 o
  -5   8   3        2.92        6.92      2.68 o
  -4   8   3      344.09      330.79      6.79 o
  -3   8   3      967.99      973.64     11.99 o
  -2   8   3       13.34        9.12      2.99 o
  -1   8   3       52.47       51.37      3.41 o
   0   8   3        4.87       -2.64      2.64 o
   1   8   3     1824.12     1931.79     22.69 o
   2   8   3      221.89      253.62      6.76 o
   3   8   3       68.55       73.09      4.00 o
   4   8   3        4.57        4.31      3.57 o
   5   8   3        2.97        1.65      3.60 o
   6   8   3        6.24       -5.80      5.80 o
   7   8   3       13.02       20.86      9.14 o
   8   8   3       10.38        4.92      8.82 o
   9   8   3       46.39       32.21     11.39 o
 -10   9   3       14.18       10.37      6.76 o
  -9   9   3       15.89       19.73      5.85 o
  -8   9   3        9.48       22.67      4.86 o
  -7   9   3      250.11      247.33      8.93 o
  -6   9   3      182.79      189.65      7.51 o
  -5   9   3       12.05       10.94      3.15 o
  -4   9   3        0.02        0.31      2.77 o
  -3   9   3        4.10        0.27      2.71 o
  -2   9   3        1.50        2.87      2.68 o
  -1   9   3       95.20       84.06      4.25 o
   0   9   3       35.04       50.19      3.81 o
   1   9   3      377.61      352.95      8.28 o
   2   9   3      367.97      362.22      8.30 o
   3   9   3       78.09       85.04      6.09 o
   4   9   3       37.63       43.66      4.32 o
   5   9   3        6.98        6.31      3.89 o
   6   9   3      134.89      142.81     12.77 o
   7   9   3        3.76        5.11     11.76 o
   8   9   3        0.25       -6.34      8.81 o
   9   9   3        2.69        5.46     10.26 o
  -9  10   3        0.11       -5.70      5.70 o
  -8  10   3        0.08       -4.48      4.48 o
  -7  10   3        2.02        3.57      5.50 o
  -6  10   3       18.27       27.41      4.91 o
  -5  10   3        1.71        5.11      4.16 o
  -4  10   3      610.59      594.58     10.85 o
  -3  10   3        2.06       -1.11      2.90 o
  -2  10   3       35.10       30.88      4.05 o
  -1  10   3       19.79       19.22      4.09 o
   0  10   3     1319.93     1344.69     16.82 o
   1  10   3        4.70        5.29      3.19 o
   2  10   3       77.09       70.71      4.66 o
   3  10   3      432.35      410.78      9.80 o
   4  10   3     1046.19     1020.59     20.18 o
   5  10   3        0.23        2.19      4.23 o
   6  10   3        0.82       -7.97      7.97 o
   7  10   3       37.84       57.77     10.90 o
   8  10   3       22.82       37.28     11.10 o
   9  10   3       13.07      -10.07     10.07 o
  -9  11   3       28.27       26.83      7.24 o
  -8  11   3        3.87        4.22      5.88 o
  -7  11   3      262.79      286.74     16.41 o
  -6  11   3       74.17       69.90      6.35 o
  -5  11   3       24.16       18.47      4.88 o
  -4  11   3       10.09       15.41      3.90 o
  -3  11   3        1.03       -2.01      3.57 o
  -2  11   3      187.88      191.11      7.02 o
  -1  11   3       50.54       54.54      4.75 o
   0  11   3        8.42       11.79      3.28 o
   1  11   3     1629.57     1572.11     19.46 o
   2  11   3      221.26      229.12      7.28 o
   3  11   3      605.94      606.75     12.57 o
   4  11   3       11.66       15.81      4.69 o
   5  11   3      112.59      115.72      8.66 o
   6  11   3        4.65        5.94      8.85 o
   7  11   3       19.20       21.33     10.27 o
   8  11   3       19.50       23.49     11.40 o
  -9  12   3        3.31        5.14      6.88 o
  -8  12   3       10.28        5.77      6.28 o
  -7  12   3        0.91        4.99      5.85 o
  -6  12   3      418.34      430.95     14.21 o
  -5  12   3       36.54       38.11      5.79 o
  -4  12   3       11.04        5.91      3.78 o
  -3  12   3     1117.23     1116.42     18.27 o
  -2  12   3      172.82      159.61      6.97 o
  -1  12   3       27.56       32.87      4.26 o
   0  12   3      122.02      123.26      5.53 o
   1  12   3      465.27      447.20      9.65 o
   2  12   3      349.75      328.34     10.87 o
   3  12   3       77.08       77.48     12.84 o
   4  12   3        6.89       -4.25      4.55 o
   5  12   3       33.72       22.43     17.55 o
   6  12   3       19.05       10.60      9.54 o
   7  12   3       38.32       47.72     11.70 o
   8  12   3       14.45       15.14     11.10 o
  -8  13   3       76.41       93.59     13.58 o
  -7  13   3       26.33       19.96      6.80 o
  -6  13   3       60.20       58.38      7.61 o
  -5  13   3        0.36       -0.54      5.59 o
  -4  13   3        0.88       -5.02      5.02 o
  -3  13   3        5.92        0.01      4.83 o
  -2  13   3      239.82      235.82      9.40 o
  -1  13   3       62.49       53.80      6.14 o
   0  13   3      113.23      116.70      7.76 o
   1  13   3       27.32       14.74      6.40 o
   2  13   3      282.51      269.66     13.85 o
   3  13   3        0.51       -1.05      6.75 o
   4  13   3        1.26       21.76      7.59 o
   5  13   3        7.01       14.44      9.94 o
   6  13   3       21.52       24.18     17.97 o
   7  13   3        6.30       -0.96     13.95 o
   8  13   3        7.17       11.71     10.74 o
  -8  14   3        0.16        7.76      7.21 o
  -7  14   3      129.09      120.00     17.20 o
  -6  14   3      100.60       96.50      8.89 o
  -5  14   3       47.03       36.59      7.20 o
  -4  14   3       65.71       68.71      7.85 o
  -3  14   3       47.61       47.75      6.22 o
  -2  14   3       14.32        8.18      5.10 o
  -1  14   3      131.55      124.39     12.53 o
   0  14   3       88.19      104.64      8.73 o
   1  14   3       33.42       33.16      6.88 o
   2  14   3      108.52      119.60      9.25 o
   3  14   3        0.00       -1.72      6.07 o
   4  14   3       37.58       30.57      8.75 o
   5  14   3        3.34      -13.11     13.11 o
   6  14   3        0.88       10.71     15.16 o
   7  14   3       46.22       77.86     19.81 o
  -7  15   3       43.58       52.64     14.15 o
  -6  15   3       21.72       32.19      8.85 o
  -5  15   3        0.05        5.09      7.46 o
  -4  15   3        0.02        5.40      7.64 o
  -3  15   3        8.75        2.57      8.65 o
  -2  15   3       96.74      101.17      8.82 o
  -1  15   3       34.17       21.00      6.59 o
   0  15   3       37.45       43.59      7.52 o
   1  15   3      214.29      227.47     12.13 o
   2  15   3        9.44       12.59      6.75 o
   3  15   3       94.05       99.69      9.73 o
   4  15   3       14.13       42.94     11.77 o
   5  15   3       11.84       19.03     14.89 o
   6  15   3        0.07        4.55     10.46 o
   7  15   3        0.65      -12.73     15.94 o
  -7  16   3        1.54        7.47      8.96 o
  -6  16   3       45.94       50.13     10.68 o
  -5  16   3        8.87       -5.93      9.97 o
  -4  16   3        0.75       -4.98      7.76 o
  -3  16   3       98.97       75.63     12.52 o
  -2  16   3       25.51       21.27      7.14 o
  -1  16   3       25.95       36.36      7.36 o
   0  16   3       99.46      104.44     11.14 o
   1  16   3        0.00       -0.11      6.22 o
   2  16   3        1.26       -1.85      6.38 o
   3  16   3        1.09       -6.29      6.29 o
   4  16   3        0.18      -11.96     11.96 o
   5  16   3        0.70       18.92     11.51 o
   6  16   3        3.40        7.93     11.68 o
  -6  17   3       37.30       36.29     10.74 o
  -5  17   3        0.05       -7.68      7.68 o
  -4  17   3       91.32       89.61     11.26 o
  -3  17   3        1.14        5.57     10.29 o
  -2  17   3       23.55       24.13     10.73 o
  -1  17   3        5.12        3.13      9.22 o
   0  17   3        0.02        0.36      8.02 o
   1  17   3       26.64       33.01      8.12 o
   2  17   3      114.99      135.03     10.64 o
   3  17   3        0.91        4.61     10.44 o
   4  17   3       48.46       54.30     13.28 o
   5  17   3        3.04        1.08     12.04 o
  -5  18   3        2.89       -3.44      8.93 o
  -4  18   3       24.27       37.52     10.44 o
  -3  18   3      131.70      144.69     48.38 o
  -2  18   3       10.19       -5.21     15.23 o
  -1  18   3        9.61       20.06      7.68 o
   0  18   3       35.01       22.91      7.92 o
   1  18   3       40.41       35.66      8.47 o
   2  18   3       19.92        5.18      7.57 o
   3  18   3       18.58       42.14     12.86 o
   4  18   3       13.49        1.98     12.06 o
   5  18   3        7.10        9.23     12.79 o
  -4  19   3        0.99        8.88      9.70 o
  -3  19   3        2.90       -0.59     12.21 o
  -2  19   3       16.69       10.06     17.92 o
  -1  19   3        6.05        7.92     10.70 o
   0  19   3        7.86        0.43      7.65 o
   1  19   3       15.12       17.00      8.63 o
   2  19   3        2.28       -1.51      8.73 o
   3  19   3       61.61       46.02     14.49 o
   4  19   3        8.51      -11.61     11.61 o
  -3  20   3       36.06       35.11     13.71 o
  -2  20   3       12.12       12.42     21.83 o
  -1  20   3        0.21       -7.00     10.95 o
   0  20   3       15.03       10.11      8.63 o
   1  20   3        8.14        0.69      8.30 o
   2  20   3       13.57        8.09     24.24 o
  -8   0   4      334.83      288.55     24.73 o
  -6   0   4      487.01      479.81     27.12 o
  -4   0   4      437.17      437.60     22.17 o
  -2   0   4     6642.61     7089.47     81.41 o
   0   0   4     1285.24     1152.54     16.37 o
   2   0   4      548.83      504.68     22.41 o
   4   0   4     1712.93     1766.20     27.60 o
   6   0   4       13.75        1.24      6.92 o
   8   0   4       26.40       46.76     12.90 o
  10   0   4       18.40        4.48     14.35 o
  -9   1   4       13.19       21.73     15.48 o
  -8   1   4       18.64       45.45     14.39 o
  -7   1   4      210.83      218.15     14.95 o
  -6   1   4       56.54       60.12     13.58 o
  -5   1   4       75.77       71.31      8.29 o
  -4   1   4      263.79      292.90      4.95 o
  -3   1   4     9597.76     9838.71    102.25 o
  -2   1   4     4297.95     4286.06     35.53 o
  -1   1   4       33.79       26.16      1.75 o
   0   1   4     1663.98     1649.03     16.34 o
   1   1   4     1667.16     1703.85     18.32 o
   2   1   4      128.37      112.61      3.93 o
   3   1   4       26.38       28.98      2.97 o
   4   1   4      141.15      181.94      5.59 o
   5   1   4      278.02      305.28      8.55 o
   6   1   4      146.93      168.04      8.23 o
   7   1   4        2.95        0.13      7.28 o
   8   1   4        0.08       -7.10      7.10 o
   9   1   4       19.06       23.93     12.26 o
  10   1   4       37.34       41.79     12.94 o
 -10   2   4        0.10       -1.95      6.91 o
  -9   2   4      160.13      161.01      7.23 o
  -8   2   4       51.54       31.50     13.85 o
  -7   2   4      217.94      195.13     20.28 o
  -6   2   4       62.73       53.91      8.74 o
  -5   2   4       83.73       92.14      4.38 o
  -4   2   4        1.91        6.04      1.78 o
  -3   2   4      715.20      776.55      8.18 o
  -2   2   4        9.99        6.43      1.64 o
  -1   2   4      204.05      197.27      4.00 o
   0   2   4      863.97      951.27      9.74 o
   1   2   4      136.24      112.55      3.09 o
   2   2   4      454.14      455.65      8.42 o
   3   2   4     2393.70     2431.61     24.83 o
   4   2   4       88.53       77.92      3.70 o
   5   2   4       11.16        6.82      3.61 o
   6   2   4       22.67       46.06      5.97 o
   7   2   4      115.70      108.59     12.52 o
   8   2   4        1.72       -2.76      7.61 o
   9   2   4        0.59       -0.23      8.67 o
  10   2   4        1.43       -3.41     10.15 o
 -10   3   4       23.56       31.30      7.67 o
  -9   3   4        0.05       -2.79      2.79 o
  -8   3   4        0.55       -2.46      2.46 o
  -7   3   4        8.87        4.98      2.07 o
  -6   3   4      109.21      101.36      4.42 o
  -5   3   4      189.83      200.64      4.85 o
  -4   3   4       10.31        9.96      2.93 o
  -3   3   4     1398.75     1372.12     14.46 o
  -2   3   4      209.56      177.63      4.82 o
  -1   3   4        0.19       -0.23      1.70 o
   0   3   4     3177.01     3221.17     28.93 o
   1   3   4       42.12       44.12      3.10 o
   2   3   4      234.96      266.32      7.32 o
   3   3   4      474.22      502.80     10.53 o
   4   3   4       13.84       11.95      2.84 o
   5   3   4      147.21      156.35     11.80 o
   6   3   4        3.73       -1.91      4.86 o
   7   3   4        7.58        0.80      7.61 o
   8   3   4       66.38       65.86     10.20 o
   9   3   4       11.76       16.53      9.25 o
  10   3   4       26.72        9.16     10.49 o
 -11   4   4        0.25       -8.93      8.93 o
 -10   4   4       15.08       20.75      5.79 o
  -9   4   4        8.75       13.53      3.53 o
  -8   4   4       87.25       69.78      4.59 o
  -7   4   4        3.92        5.35      2.38 o
  -6   4   4      239.08      230.54      5.26 o
  -5   4   4      164.31      162.37      4.56 o
  -4   4   4      279.78      260.71      4.36 o
  -3   4   4      621.20      623.66      7.97 o
  -2   4   4       77.27       81.05      3.19 o
  -1   4   4       61.23       68.09      2.87 o
   0   4   4       40.89       49.63      2.74 o
   1   4   4     1810.81     1969.38     26.33 o
   2   4   4       31.26       17.98      3.33 o
   3   4   4        1.45        1.33      2.72 o
   4   4   4     1254.97     1264.27     19.82 o
   5   4   4      227.26      259.72     10.29 o
   6   4   4      327.30      330.62     11.71 o
   7   4   4        0.09       -6.39     10.09 o
   8   4   4        1.66       -0.40      8.15 o
   9   4   4        2.80        4.64     10.48 o
  10   4   4        0.59       -4.19     10.03 o
 -10   5   4        0.01       -2.24      5.07 o
  -9   5   4        0.03       -3.36      3.36 o
  -8   5   4        0.52       -0.96      3.17 o
  -7   5   4       15.81       17.70      3.33 o
  -6   5   4       29.39       32.52      3.08 o
  -5   5   4        6.70       12.63      2.37 o
  -4   5   4      128.14      149.05      3.63 o
  -3   5   4     3603.32     3504.57     52.24 o
  -2   5   4        6.95        5.16      2.08 o
  -1   5   4      430.69      420.95      7.41 o
   0   5   4      847.85      871.57     10.25 o
   1   5   4      391.89      391.99      6.36 o
   2   5   4      230.75      248.58      6.16 o
   3   5   4      208.22      187.48      5.76 o
   4   5   4      158.06      147.79      5.90 o
   5   5   4       46.42       38.41      7.79 o
   6   5   4       88.60       78.27      7.03 o
   7   5   4       17.65       12.15      8.62 o
   8   5   4        8.49       -5.32      8.13 o
   9   5   4       56.53       75.79     32.93 o
 -10   6   4        3.36       -2.42      4.71 o
  -9   6   4       21.17       22.07      4.35 o
  -8   6   4       44.25       40.51      4.34 o
  -7   6   4      441.95      431.27      9.57 o
  -6   6   4       22.38       19.43      3.24 o
  -5   6   4       40.67       41.32      2.48 o
  -4   6   4      448.82      450.31      6.69 o
  -3   6   4       93.99       70.08      3.77 o
  -2   6   4      160.62      165.99      4.58 o
  -1   6   4     1617.69     1820.68     18.32 o
   0   6   4      254.29      282.17      7.86 o
   1   6   4        8.86        3.64      2.08 o
   2   6   4      121.01      123.69      4.74 o
   3   6   4     1164.91     1140.36     18.95 o
   4   6   4        4.99        9.00      3.60 o
   5   6   4        9.29        5.24      4.49 o
   6   6   4        0.68        1.17      7.61 o
   7   6   4      144.54      194.13     24.75 o
   8   6   4        0.67       -1.45      8.63 o
   9   6   4        0.78       10.64     10.05 o
 -10   7   4       42.47       48.57      5.70 o
  -9   7   4        0.36       -2.84      4.05 o
  -8   7   4        0.23       -2.46      3.77 o
  -7   7   4      225.22      209.82      7.43 o
  -6   7   4        5.23        1.69      5.64 o
  -5   7   4        1.74        1.96      2.24 o
  -4   7   4        1.87        0.96      2.38 o
  -3   7   4      182.25      174.77      4.72 o
  -2   7   4      766.29      752.59     10.38 o
  -1   7   4       66.61       56.35      3.07 o
   0   7   4      780.67      749.40     12.22 o
   1   7   4      171.72      206.28      6.00 o
   2   7   4       74.24       83.70      4.29 o
   3   7   4        3.57        3.01      2.55 o
   4   7   4        2.05        3.45      3.70 o
   5   7   4       86.88       81.41      6.36 o
   6   7   4        0.31        3.76      7.48 o
   7   7   4        5.41       -8.34      8.34 o
   8   7   4       10.76       13.43      9.32 o
   9   7   4       20.04       20.22     10.84 o
 -10   8   4       18.93       17.43      5.32 o
  -9   8   4        7.84        3.99      4.54 o
  -8   8   4       19.51       15.05      4.40 o
  -7   8   4       31.55       33.72      4.74 o
  -6   8   4      477.86      496.53     11.21 o
  -5   8   4      269.71      270.86      7.76 o
  -4   8   4      267.11      269.88      6.95 o
  -3   8   4       62.45       61.28      3.50 o
  -2   8   4       62.10       62.18      3.64 o
  -1   8   4       94.21       99.44      4.64 o
   0   8   4       23.11       19.84      3.93 o
   1   8   4        0.26        0.11      2.83 o
   2   8   4      686.97      690.94     13.56 o
   3   8   4       79.70       80.83      5.81 o
   4   8   4     1260.67     1276.64     19.55 o
   5   8   4       59.14       57.59      5.98 o
   6   8   4       39.13       44.74     10.21 o
   7   8   4        7.92        7.39      8.46 o
   8   8   4        3.41       -1.33     13.95 o
   9   8   4       13.55       20.86     11.20 o
 -10   9   4        4.38        3.77     15.59 o
  -9   9   4        7.04       10.84      5.85 o
  -8   9   4        3.40       -0.15      4.76 o
  -7   9   4       24.91       23.33      4.73 o
  -6   9   4        0.03       -3.84      3.84 o
  -5   9   4        0.64       -1.81      3.78 o
  -4   9   4      399.14      421.35     10.00 o
  -3   9   4     1238.82     1240.61     14.87 o
  -2   9   4      658.25      681.51     14.08 o
  -1   9   4      454.17      433.21      8.72 o
   0   9   4      124.01      103.62      6.62 o
   1   9   4      390.55      390.88      9.19 o
   2   9   4       12.62       12.09      3.45 o
   3   9   4      668.60      624.17     10.77 o
   4   9   4      633.22      569.97     11.30 o
   5   9   4      227.33      214.07     10.14 o
   6   9   4        0.08        0.44     11.64 o
   7   9   4       41.18       47.75     10.59 o
   8   9   4        0.53       -2.60      8.98 o
   9   9   4       14.29        1.89     10.92 o
  -9  10   4       42.76       50.91      9.39 o
  -8  10   4        6.06        1.64      4.87 o
  -7  10   4      157.38      155.51     10.15 o
  -6  10   4        8.53        7.64      4.46 o
  -5  10   4      175.72      183.30      7.65 o
  -4  10   4       53.90       59.13      4.48 o
  -3  10   4       25.39       19.19      3.48 o
  -2  10   4        0.15        1.29      3.44 o
  -1  10   4        9.15       12.69      3.73 o
   0  10   4       22.09       19.13      3.87 o
   1  10   4       15.24       11.95      3.63 o
   2  10   4        1.94        1.55      3.36 o
   3  10   4     1428.93     1430.09     19.31 o
   4  10   4      117.90      120.88      8.59 o
   5  10   4       36.48       25.73      6.68 o
   6  10   4       21.72       27.29      9.64 o
   7  10   4       35.78       28.86     10.34 o
   8  10   4       12.33       -1.20     11.94 o
  -9  11   4        0.31       10.05      6.40 o
  -8  11   4        3.12       -1.50      5.60 o
  -7  11   4        0.02        0.91      4.80 o
  -6  11   4      247.39      257.57     11.84 o
  -5  11   4       21.37       20.64      4.86 o
  -4  11   4       51.43       49.58      5.16 o
  -3  11   4      313.88      304.93      8.90 o
  -2  11   4      167.62      169.69      6.82 o
  -1  11   4       35.78       36.72      5.16 o
   0  11   4       13.44        7.25      3.61 o
   1  11   4      177.86      170.86      7.84 o
   2  11   4       15.05       19.77      4.29 o
   3  11   4       85.99       90.57      6.16 o
   4  11   4       15.79       12.84      6.15 o
   5  11   4       85.46       84.52     11.98 o
   6  11   4        4.35       -5.07      8.88 o
   7  11   4        1.39       -8.65     22.61 o
   8  11   4        9.03       -0.02     10.30 o
  -9  12   4        4.23       -5.31      6.40 o
  -8  12   4        2.90        5.98      6.18 o
  -7  12   4       65.86       84.35      9.41 o
  -6  12   4      139.95      130.63      8.98 o
  -5  12   4        2.23        4.64      4.78 o
  -4  12   4        3.84       10.14      4.74 o
  -3  12   4        6.56        5.92      4.19 o
  -2  12   4      306.27      283.64      9.54 o
  -1  12   4        7.56       -0.70      3.84 o
   0  12   4       23.06       11.85      4.06 o
   1  12   4       60.11       43.91      4.80 o
   2  12   4       62.04       69.98     10.22 o
   3  12   4        6.69        4.60      4.69 o
   4  12   4      148.34      167.58     11.11 o
   5  12   4        0.26        8.17      9.28 o
   6  12   4        1.69        3.69      9.86 o
   7  12   4        0.21       -9.03     12.36 o
   8  12   4        0.00       -4.27     10.65 o
  -8  13   4        5.32        2.07      6.38 o
  -7  13   4       23.57       22.57      7.01 o
  -6  13   4       39.61       49.53      7.37 o
  -5  13   4      312.13      285.52     12.13 o
  -4  13   4        0.75        3.28      6.34 o
  -3  13   4      301.77      313.18     13.76 o
  -2  13   4       31.03       27.41      5.58 o
  -1  13   4       82.19       75.16      6.60 o
   0  13   4        0.01       -2.70      5.65 o
   1  13   4       56.71       61.66      7.72 o
   2  13   4        3.40       -1.53      6.96 o
   3  13   4        4.06       -0.48      5.82 o
   4  13   4        5.86        4.30      8.33 o
   5  13   4       76.18       91.69     13.40 o
   6  13   4        0.84       -8.88      8.88 o
   7  13   4       27.21       32.94     16.63 o
  -8  14   4       59.67       61.84      8.65 o
  -7  14   4       86.73       93.12     12.31 o
  -6  14   4       27.82       25.94      7.13 o
  -5  14   4       20.14       19.85      6.84 o
  -4  14   4        0.33       -5.60      5.60 o
  -3  14   4       21.15       36.41      8.73 o
  -2  14   4        1.54        5.59      5.14 o
  -1  14   4        0.40        0.07      5.87 o
   0  14   4      443.69      413.89     14.86 o
   1  14   4      138.46      146.05      9.81 o
   2  14   4       72.39       73.55      8.30 o
   3  14   4      258.82      265.31     17.94 o
   4  14   4      115.01      122.53     11.71 o
   5  14   4        0.01       -9.13      9.13 o
   6  14   4        7.99       27.05     10.98 o
   7  14   4       10.49       20.13     16.39 o
  -7  15   4        1.28       -3.20      8.19 o
  -6  15   4       69.30       66.80     10.07 o
  -5  15   4       12.20        4.49     13.47 o
  -4  15   4       39.81       32.97      8.58 o
  -3  15   4       27.36       23.28      9.74 o
  -2  15   4      115.81      121.56      9.53 o
  -1  15   4        9.24        2.77      6.08 o
   0  15   4      184.46      202.24     11.33 o
   1  15   4       40.83       43.04      7.58 o
   2  15   4       15.89       20.56      7.18 o
   3  15   4        1.10       -4.10      6.48 o
   4  15   4       47.71       30.76     19.03 o
   5  15   4        0.30      -13.81     13.81 o
   6  15   4        4.06        1.52     16.14 o
  -7  16   4        7.28       -4.34      9.41 o
  -6  16   4       24.40       29.34     11.12 o
  -5  16   4        6.41        4.81      8.35 o
  -4  16   4       10.88        8.87      8.39 o
  -3  16   4       50.41       47.84     11.72 o
  -2  16   4        1.97        0.93      9.17 o
  -1  16   4        2.86        3.83      6.40 o
   0  16   4       30.14       14.69      6.92 o
   1  16   4       12.92       10.94      7.17 o
   2  16   4        0.78       -5.67      6.64 o
   3  16   4       42.15       54.26      8.84 o
   4  16   4       19.19       35.84     12.49 o
   5  16   4        0.01       -7.29     13.96 o
   6  16   4       12.51       13.33     12.57 o
  -6  17   4       11.86       -2.59      8.71 o
  -5  17   4        8.06       16.48      9.46 o
  -4  17   4       20.25       11.04      8.87 o
  -3  17   4       73.78       74.04     13.38 o
  -2  17   4       13.73       11.43     10.23 o
  -1  17   4       23.82       24.28      7.63 o
   0  17   4       10.31        3.99      7.24 o
   1  17   4        5.82        2.15      7.21 o
   2  17   4       16.85        9.52      7.37 o
   3  17   4       50.02       74.73     14.25 o
   4  17   4       13.68       26.50     12.90 o
   5  17   4        6.59       -9.64     11.14 o
  -5  18   4        5.03       -0.72      9.13 o
  -4  18   4       24.89       29.59      9.99 o
  -3  18   4       19.75       16.17     13.32 o
  -2  18   4        1.36        4.72     16.61 o
  -1  18   4        0.00       -9.33      9.33 o
   0  18   4       14.87       27.79      8.51 o
   1  18   4       48.29       47.34      9.06 o
   2  18   4        0.80        7.46      8.00 o
   3  18   4       43.80       78.01     36.42 o
   4  18   4       49.94       35.35     13.97 o
  -4  19   4        6.86       23.76     10.76 o
  -3  19   4       14.46       36.91     16.59 o
  -2  19   4       87.54      105.96     15.66 o
  -1  19   4        0.03       -4.54     10.72 o
   0  19   4       78.97       81.86     10.58 o
   1  19   4        0.90       -2.02      7.93 o
   2  19   4       25.66       33.38      9.36 o
   3  19   4        0.02       19.44     13.23 o
  -2  20   4        5.63       25.86     13.27 o
  -1  20   4        0.22       -3.33     29.38 o
   0  20   4        3.42       -9.85     11.89 o
   1  20   4        0.67       -4.49      8.49 o
  -9   0   5       56.48       82.67     19.03 o
  -7   0   5      189.96      156.49     18.90 o
  -5   0   5      132.07      133.55     15.19 o
  -3   0   5       26.56       33.38      4.84 o
  -1   0   5     1146.79     1213.80     23.57 o
   1   0   5      754.11      754.96     20.39 o
   3   0   5       43.68       37.07      7.63 o
   5   0   5       59.26       36.20      8.10 o
   7   0   5       74.14       81.43     15.43 o
   9   0   5       29.69       39.72     16.27 o
  -9   1   5      141.99      110.91     20.82 o
  -8   1   5       74.40       64.12     17.05 o
  -7   1   5      116.19      128.43     14.99 o
  -6   1   5        7.94       -4.94      6.16 o
  -5   1   5       97.86      104.38      3.66 o
  -4   1   5       77.98       67.80      2.83 o
  -3   1   5     2667.72     2728.39     26.37 o
  -2   1   5      599.35      623.79      9.57 o
  -1   1   5      204.32      209.30      6.30 o
   0   1   5       16.34       21.92      2.48 o
   1   1   5       97.13       74.50      3.75 o
   2   1   5      544.38      564.78     12.59 o
   3   1   5      492.31      465.28     10.32 o
   4   1   5      337.44      369.21      8.69 o
   5   1   5      167.28      142.26      7.70 o
   6   1   5       31.32       35.03      5.79 o
   7   1   5        3.14       -4.50      7.66 o
   8   1   5        3.44        4.88      8.77 o
   9   1   5        9.89        5.94     13.24 o
 -10   2   5       87.45       93.48      8.18 o
  -9   2   5        0.14       12.16     14.66 o
  -8   2   5        0.85        5.56     10.58 o
  -7   2   5       16.27       22.61      8.61 o
  -6   2   5      209.73      191.78     13.64 o
  -5   2   5       55.00       62.10      2.87 o
  -4   2   5      598.57      633.74      9.46 o
  -3   2   5        0.76        0.06      1.93 o
  -2   2   5     6137.05     6370.31     67.70 o
  -1   2   5       35.64       35.35      2.48 o
   0   2   5     1035.71      941.39     12.15 o
   1   2   5       45.28       50.07      3.17 o
   2   2   5     1513.55     1516.24     19.23 o
   3   2   5       95.96       95.39      4.04 o
   4   2   5        9.15        9.90      2.97 o
   5   2   5        5.34        9.50      5.02 o
   6   2   5        0.08       -4.25      4.92 o
   7   2   5        0.83       -6.76      7.72 o
   8   2   5       41.46       55.62     10.82 o
   9   2   5        0.00       11.91      9.85 o
 -11   3   5       17.18        9.84      8.05 o
 -10   3   5       29.95       19.36      5.65 o
  -9   3   5       80.35       77.99      7.65 o
  -8   3   5       43.93       32.61     14.05 o
  -7   3   5      763.46      731.62     16.41 o
  -6   3   5       49.59       52.59      4.53 o
  -5   3   5        1.16        0.87      2.30 o
  -4   3   5      601.81      549.84      8.93 o
  -3   3   5      165.48      178.51      4.15 o
  -2   3   5      224.26      240.82      5.01 o
  -1   3   5       58.32       63.69      3.21 o
   0   3   5      221.07      239.52      4.69 o
   1   3   5     1645.07     1726.67     21.15 o
   2   3   5       32.21       16.30      3.58 o
   3   3   5      399.29      380.22     11.86 o
   4   3   5      774.24      734.47     13.39 o
   5   3   5       44.91       39.66      6.02 o
   6   3   5        3.99        2.75      5.27 o
   7   3   5      104.95      119.82     12.05 o
   8   3   5        8.68       11.69      8.96 o
   9   3   5        0.00       -4.45      9.67 o
 -10   4   5        1.27        0.57      4.80 o
  -9   4   5       24.52       29.22      4.83 o
  -8   4   5        0.04       -3.88      3.88 o
  -7   4   5      330.78      294.94      7.84 o
  -6   4   5      206.19      207.32      5.23 o
  -5   4   5       86.78       89.12      4.17 o
  -4   4   5        8.19        8.57      1.80 o
  -3   4   5      292.49      260.83      4.87 o
  -2   4   5      346.98      362.05      6.94 o
  -1   4   5      157.59      139.27      4.06 o
   0   4   5       23.11       14.50      2.39 o
   1   4   5      608.85      587.40     11.47 o
   2   4   5        5.08        3.77      3.37 o
   3   4   5      268.85      266.99     10.70 o
   4   4   5       27.68       25.46      4.54 o
   5   4   5        1.48       10.00      5.17 o
   6   4   5        2.16        4.92      5.55 o
   7   4   5        1.76       -4.94     17.64 o
   8   4   5        4.80       21.44      9.48 o
   9   4   5       14.38       23.12     10.90 o
 -10   5   5        9.41        5.98      5.43 o
  -9   5   5        3.75       -1.16      3.27 o
  -8   5   5        0.01       -1.11      2.95 o
  -7   5   5       16.82       15.53      3.26 o
  -6   5   5      260.15      270.74      7.44 o
  -5   5   5        0.05       -2.52      2.52 o
  -4   5   5      379.27      335.82      5.83 o
  -3   5   5        4.21       -0.83      1.77 o
  -2   5   5      112.52      128.26      4.95 o
  -1   5   5      362.39      385.74      8.34 o
   0   5   5     1837.32     1868.47     22.95 o
   1   5   5      123.68      137.68      5.72 o
   2   5   5      560.74      608.56     11.13 o
   3   5   5      430.15      444.20      9.80 o
   4   5   5      302.05      352.32     10.25 o
   5   5   5       52.28       53.93      6.59 o
   6   5   5      160.44      206.95     14.34 o
   7   5   5       29.19       31.50      9.31 o
   8   5   5        8.39       28.35      9.93 o
   9   5   5        2.67       -5.18     10.56 o
 -10   6   5       35.80       44.55      5.50 o
  -9   6   5       19.48       20.88      4.04 o
  -8   6   5       18.84       18.03      3.64 o
  -7   6   5       15.37       20.26      4.71 o
  -6   6   5      200.77      181.00      5.90 o
  -5   6   5       10.13        7.02      2.09 o
  -4   6   5       21.50       16.61      2.38 o
  -3   6   5       89.13       92.20      3.66 o
  -2   6   5     1389.70     1392.90     18.57 o
  -1   6   5      214.53      219.67      5.99 o
   0   6   5     1378.66     1306.87     17.59 o
   1   6   5     1085.41     1151.89     14.79 o
   2   6   5      274.01      281.52      7.79 o
   3   6   5       25.85       23.65      3.99 o
   4   6   5      228.87      273.61      9.52 o
   5   6   5       88.92      116.59     11.05 o
   6   6   5        2.89        4.32      8.17 o
   7   6   5       41.23       55.19     10.53 o
   8   6   5       29.01       66.51     15.51 o
   9   6   5        0.59        4.73     10.92 o
 -10   7   5       29.00       29.85      5.19 o
  -9   7   5       16.31       16.27      4.40 o
  -8   7   5        0.00       -2.99      3.57 o
  -7   7   5      142.75      142.84      6.17 o
  -6   7   5      369.86      376.63      9.32 o
  -5   7   5       67.37       64.54      3.95 o
  -4   7   5      192.78      199.27      5.12 o
  -3   7   5     1506.79     1497.67     16.27 o
  -2   7   5      101.56      110.88      4.16 o
  -1   7   5      236.01      243.38      6.44 o
   0   7   5      424.27      388.80      8.77 o
   1   7   5      328.92      336.42      7.27 o
   2   7   5      282.04      280.38     12.39 o
   3   7   5      430.66      423.80      9.28 o
   4   7   5      446.43      427.70     14.88 o
   5   7   5      331.13      321.90     12.29 o
   6   7   5       16.36       11.79     14.98 o
   7   7   5       76.75       82.23     12.17 o
   8   7   5        2.11        7.28     15.03 o
   9   7   5        4.72       22.87     12.02 o
 -10   8   5        0.03       -0.26      5.57 o
  -9   8   5       20.25       18.09      7.62 o
  -8   8   5        1.28       -0.45      4.05 o
  -7   8   5      194.02      178.15      7.11 o
  -6   8   5       35.24       38.73      4.67 o
  -5   8   5      102.47      116.26      5.96 o
  -4   8   5      154.21      145.55      5.44 o
  -3   8   5      736.53      741.41     10.36 o
  -2   8   5       22.23       20.22      3.14 o
  -1   8   5      622.48      635.90     11.62 o
   0   8   5       89.36       83.93      4.45 o
   1   8   5      254.10      245.77      6.16 o
   2   8   5      173.41      171.41      6.17 o
   3   8   5      476.81      497.50     12.11 o
   4   8   5       67.35       63.01      7.35 o
   5   8   5      133.75      113.97     11.20 o
   6   8   5        4.61        2.60      8.56 o
   7   8   5       55.50       64.95     12.07 o
   8   8   5       13.43        9.72     10.05 o
   9   8   5       10.26       16.04     19.20 o
 -10   9   5        6.56       13.68      7.55 o
  -9   9   5       30.89       30.97      5.49 o
  -8   9   5       57.37       66.63      5.80 o
  -7   9   5       11.91        1.27      4.13 o
  -6   9   5       97.29      110.39      6.37 o
  -5   9   5       52.20       40.18      4.94 o
  -4   9   5      798.12      792.15     12.51 o
  -3   9   5       43.27       47.14      3.61 o
  -2   9   5       12.95       20.10      3.94 o
  -1   9   5        4.64        1.63      4.06 o
   0   9   5       12.39       23.87      3.63 o
   1   9   5        0.28        0.84      2.78 o
   2   9   5       49.32       55.45      3.62 o
   3   9   5      474.29      448.93     11.74 o
   4   9   5      621.72      594.54     16.50 o
   5   9   5       97.82      108.55      8.52 o
   6   9   5       20.45       37.04     10.40 o
   7   9   5        1.39       10.81     10.31 o
   8   9   5        0.38       -9.47      9.47 o
  -9  10   5        0.86        1.13      8.22 o
  -8  10   5        0.00       -2.49      4.54 o
  -7  10   5        6.83        3.62      4.45 o
  -6  10   5       15.60        8.70      4.53 o
  -5  10   5       89.67       82.42      6.05 o
  -4  10   5      141.86      143.88      6.94 o
  -3  10   5        6.99        5.21      3.51 o
  -2  10   5      469.07      454.86     10.43 o
  -1  10   5        2.11       -2.28      3.42 o
   0  10   5      364.49      333.38      9.08 o
   1  10   5       49.61       54.08      5.27 o
   2  10   5        1.64       -3.58      3.58 o
   3  10   5       21.53       34.86      9.30 o
   4  10   5      130.00      148.09      9.64 o
   5  10   5        6.37        0.99      8.15 o
   6  10   5       14.08       10.92     14.76 o
   7  10   5        4.93       -5.26     10.14 o
   8  10   5       13.23       19.27     11.02 o
  -9  11   5       40.79       47.99      7.37 o
  -8  11   5       18.22       16.97      6.30 o
  -7  11   5       63.75       76.85      6.67 o
  -6  11   5        9.24        9.99      5.02 o
  -5  11   5       27.84       26.04      5.64 o
  -4  11   5      101.60      106.39      6.83 o
  -3  11   5        1.53       -3.77      3.77 o
  -2  11   5       89.25       90.58      7.03 o
  -1  11   5      125.11      106.52     10.07 o
   0  11   5        1.07       -3.58      4.33 o
   1  11   5      591.47      542.79     14.98 o
   2  11   5       28.30       15.49      6.23 o
   3  11   5       41.62       39.11      6.90 o
   4  11   5      233.85      207.63     11.30 o
   5  11   5       60.69       56.83     13.02 o
   6  11   5       21.30       27.54     10.55 o
   7  11   5        3.48        5.07      9.94 o
   8  11   5        2.93        1.51     10.83 o
  -9  12   5        0.23       -0.76      6.58 o
  -8  12   5        0.97        3.70      6.04 o
  -7  12   5        8.15       -0.46      5.82 o
  -6  12   5        0.20       -0.66      5.54 o
  -5  12   5      241.56      269.60     10.07 o
  -4  12   5       29.35       28.60      5.49 o
  -3  12   5      344.55      326.41      9.65 o
  -2  12   5       28.57       30.58      4.80 o
  -1  12   5       24.42       23.91      5.33 o
   0  12   5       48.56       40.83      5.92 o
   1  12   5        3.38       13.57      7.35 o
   2  12   5      143.74      141.63      9.49 o
   3  12   5        5.27        9.50      6.13 o
   4  12   5        3.77       -0.81      7.86 o
   5  12   5       84.03       76.09     12.82 o
   6  12   5        5.60       19.55     10.50 o
   7  12   5        6.73       19.13     11.16 o
  -8  13   5        5.10       -4.58      6.54 o
  -7  13   5        0.27        2.42     11.07 o
  -6  13   5      218.50      224.66     11.30 o
  -5  13   5        0.42       -2.25      5.81 o
  -4  13   5       40.04       38.69      7.04 o
  -3  13   5       36.06       58.58      8.35 o
  -2  13   5        2.88       -1.43      4.64 o
  -1  13   5      119.79      108.58      7.37 o
   0  13   5        0.01       -4.47      5.38 o
   1  13   5        6.03        2.91      5.91 o
   2  13   5       24.59       35.10      7.28 o
   3  13   5       27.50       35.62      8.93 o
   4  13   5      138.89      170.58     11.22 o
   5  13   5        2.04        9.65     10.62 o
   6  13   5        7.33       14.99     11.34 o
   7  13   5       18.77       46.38     15.77 o
  -8  14   5        0.34       -2.44      6.84 o
  -7  14   5        4.47        2.58      6.92 o
  -6  14   5        2.32        1.96      8.54 o
  -5  14   5       46.84       55.45     11.46 o
  -4  14   5       43.45       54.46      7.68 o
  -3  14   5       22.87       22.89      7.60 o
  -2  14   5       61.48       74.64      7.97 o
  -1  14   5       14.11       12.78      7.79 o
   0  14   5      130.16      140.84      9.91 o
   1  14   5       23.52       38.90      7.46 o
   2  14   5        7.45       -4.98      7.22 o
   3  14   5       14.52       15.87      8.33 o
   4  14   5        1.87       -6.72      6.72 o
   5  14   5        9.85       15.00     11.05 o
   6  14   5        0.00       14.31     11.66 o
  -7  15   5       57.63       57.53     10.55 o
  -6  15   5        4.56        8.80      8.54 o
  -5  15   5       72.15       83.49     10.80 o
  -4  15   5        0.00        5.70      7.61 o
  -3  15   5        0.72       -8.12      8.12 o
  -2  15   5        1.93       -3.84      7.04 o
  -1  15   5       33.88       26.89      7.19 o
   0  15   5       78.24       67.37      8.47 o
   1  15   5      365.48      352.67     14.65 o
   2  15   5       33.13       38.35      8.16 o
   3  15   5       17.09       16.84      8.98 o
   4  15   5        6.01       11.69     15.46 o
   5  15   5        5.28        7.65     17.87 o
   6  15   5        0.91       -6.86     11.39 o
  -6  16   5        2.06       -2.21      8.26 o
  -5  16   5        0.08       -1.76     10.20 o
  -4  16   5       37.66       24.92      9.15 o
  -3  16   5       38.24       50.94     11.75 o
  -2  16   5       54.38       61.64     12.18 o
  -1  16   5       16.37       19.88      7.24 o
   0  16   5       41.68       47.94      8.28 o
   1  16   5       81.31       82.67      9.52 o
   2  16   5        4.33       11.09      7.49 o
   3  16   5       40.05       55.30     10.94 o
   4  16   5       13.17       15.09     11.81 o
   5  16   5        7.18       -0.71     16.68 o
  -6  17   5       21.12       16.47      9.71 o
  -5  17   5        1.80       -0.20      8.49 o
  -4  17   5       31.24       33.10      9.63 o
  -3  17   5       15.43       -3.03      9.85 o
  -2  17   5       40.21       42.31     12.01 o
  -1  17   5        0.78        3.46      9.92 o
   0  17   5        0.04        0.32      6.95 o
   1  17   5        3.30        3.75      9.16 o
   2  17   5        0.59       -3.32      7.36 o
   3  17   5       38.56       93.02     21.71 o
   4  17   5       69.56       92.29     15.70 o
   5  17   5       12.20       -1.58     18.80 o
  -5  18   5        0.97      -10.02     10.02 o
  -4  18   5        5.36       -7.71      8.72 o
  -3  18   5        8.46       11.71     11.97 o
  -2  18   5       43.57       38.40     12.97 o
  -1  18   5       25.95       17.72     13.19 o
   0  18   5       48.55       56.27      9.40 o
   1  18   5       35.35       38.95      9.34 o
   2  18   5        0.15       -1.56      7.92 o
   3  18   5       30.78       13.28     12.65 o
   4  18   5        0.71       -8.67     11.37 o
  -4  19   5        0.23      -15.70     15.70 o
  -3  19   5       85.51       98.15     30.96 o
  -2  19   5       39.38       23.36     12.83 o
  -1  19   5        4.54        8.25     11.23 o
   0  19   5        0.05        2.00     18.68 o
   1  19   5       53.95       35.89     10.03 o
   2  19   5       19.41       27.51      9.46 o
  -1  20   5        6.24        0.33     13.46 o
   0  20   5       81.83      107.02     23.85 o
  -8   0   6      283.21      262.07     25.84 o
  -6   0   6      268.87      265.81     22.44 o
  -4   0   6       12.91        8.38      3.40 o
  -2   0   6        0.58        3.29      2.69 o
   0   0   6      241.92      251.74      7.75 o
   2   0   6       91.41       54.62      7.24 o
   4   0   6      427.79      398.56     13.70 o
   6   0   6        0.02      -12.41     24.29 o
   8   0   6        0.07       -5.12     12.03 o
 -10   1   6       65.21       62.26     20.69 o
  -9   1   6       62.80       58.22     17.35 o
  -8   1   6        2.56       -7.52     12.60 o
  -7   1   6       58.64       64.13     10.72 o
  -6   1   6       13.49       10.50      7.19 o
  -5   1   6      408.38      402.56      7.19 o
  -4   1   6      265.19      282.44      6.19 o
  -3   1   6      681.47      667.05      8.67 o
  -2   1   6        2.09        1.56      1.99 o
  -1   1   6      174.61      176.34      4.63 o
   0   1   6      333.76      379.24      6.70 o
   1   1   6       44.18       51.75      3.74 o
   2   1   6        0.09       -2.56      4.59 o
   3   1   6      224.93      208.86      7.65 o
   4   1   6       61.00       49.49      6.59 o
   5   1   6      226.97      241.14      8.18 o
   6   1   6       86.05       59.62      7.28 o
   7   1   6        0.00       -6.83     10.88 o
   8   1   6        4.92       -3.66      8.82 o
   9   1   6        7.20       16.80     11.09 o
 -10   2   6       11.36       34.33     18.73 o
  -9   2   6       65.19       67.04     19.44 o
  -8   2   6        0.72       -4.59      7.96 o
  -7   2   6       86.34       75.25     11.29 o
  -6   2   6      279.28      279.42      5.84 o
  -5   2   6       78.33       88.27      3.68 o
  -4   2   6      203.67      221.11      5.72 o
  -3   2   6     1706.99     1507.28     16.33 o
  -2   2   6       69.86       53.23      2.84 o
  -1   2   6       48.32       53.55      2.92 o
   0   2   6       17.38       15.00      2.76 o
   1   2   6      282.06      228.63      6.54 o
   2   2   6      386.26      405.45      8.05 o
   3   2   6      135.44      128.84      6.32 o
   4   2   6      213.17      247.48      7.15 o
   5   2   6       47.87       42.15      6.53 o
   6   2   6       78.81       60.81      7.34 o
   7   2   6       46.34       44.53      9.96 o
   8   2   6        5.04       -0.29     10.29 o
   9   2   6        5.90       -2.20     16.31 o
 -10   3   6       62.58       60.54      5.30 o
  -9   3   6       50.26       63.44     18.93 o
  -8   3   6       11.15       21.76     13.71 o
  -7   3   6       56.21       46.37      3.85 o
  -6   3   6       37.65       39.64      4.26 o
  -5   3   6       11.23        6.69      2.60 o
  -4   3   6      950.84      954.39     11.54 o
  -3   3   6      656.53      665.29      9.04 o
  -2   3   6       21.23       18.36      2.41 o
  -1   3   6       52.17       47.36      2.97 o
   0   3   6      540.93      468.79      8.83 o
   1   3   6        3.05        2.85      2.30 o
   2   3   6      701.44      756.16     15.93 o
   3   3   6      639.51      607.19     12.94 o
   4   3   6       12.98       10.59      6.52 o
   5   3   6        3.67       11.35      5.93 o
   6   3   6       52.28       77.72     10.95 o
   7   3   6        1.60       19.87      9.34 o
   8   3   6       24.56       23.80     12.11 o
   9   3   6        6.65       16.08     11.17 o
 -10   4   6       19.87        8.84      4.86 o
  -9   4   6        7.24        8.06      4.01 o
  -8   4   6       65.26       67.13      6.28 o
  -7   4   6        9.41        8.73      3.15 o
  -6   4   6      135.72      141.56      4.72 o
  -5   4   6        0.18       -2.35      2.35 o
  -4   4   6     1575.99     1505.57     15.44 o
  -3   4   6      393.31      407.53      6.97 o
  -2   4   6       46.03       49.29      2.87 o
  -1   4   6        1.05        2.08      2.23 o
   0   4   6      171.33      174.21      4.89 o
   1   4   6      150.38      164.32      6.53 o
   2   4   6      209.82      200.00      7.29 o
   3   4   6       67.53       81.77      8.02 o
   4   4   6     1330.67     1303.93     21.93 o
   5   4   6       66.34       61.81      7.06 o
   6   4   6        7.79       -7.40      7.40 o
   7   4   6        6.05        6.36      9.04 o
   8   4   6        7.66       22.58      9.97 o
   9   4   6        5.97        6.66     11.00 o
 -10   5   6       45.52       41.60      6.18 o
  -9   5   6       33.39       37.80      4.15 o
  -8   5   6       19.71       21.15      3.80 o
  -7   5   6      120.90      120.14      4.98 o
  -6   5   6      205.18      206.46      6.02 o
  -5   5   6       85.29       90.65      4.21 o
  -4   5   6      245.17      249.92      5.42 o
  -3   5   6      195.84      184.85      9.01 o
  -2   5   6      391.85      380.43      7.11 o
  -1   5   6      286.35      268.17      6.60 o
   0   5   6       53.35       44.71      3.54 o
   1   5   6      492.93      464.52     10.84 o
   2   5   6        2.78       -1.55      3.77 o
   3   5   6      806.73      777.14     14.05 o
   4   5   6       25.67       17.27      5.35 o
   5   5   6       68.06       54.87      7.12 o
   6   5   6        4.61        7.27      8.47 o
   7   5   6        0.40       -3.02      8.22 o
   8   5   6       23.24       31.63     10.73 o
   9   5   6        7.54       14.64     10.86 o
 -10   6   6        2.96        3.96      5.74 o
  -9   6   6       56.95       59.40      4.65 o
  -8   6   6        0.16        2.38      3.38 o
  -7   6   6        2.64        1.35      3.34 o
  -6   6   6      329.59      335.29      8.46 o
  -5   6   6      290.88      294.57      6.80 o
  -4   6   6        1.22       -0.71      2.86 o
  -3   6   6     3623.16     3423.97     34.15 o
  -2   6   6      531.72      556.48      9.05 o
  -1   6   6      318.45      301.62      7.22 o
   0   6   6      178.01      164.23      6.61 o
   1   6   6        0.03       -1.54      3.75 o
   2   6   6       14.72       15.99      3.88 o
   3   6   6      505.05      462.24     10.84 o
   4   6   6       76.79       76.32      7.58 o
   5   6   6      261.42      282.44     11.99 o
   6   6   6       11.63        1.54      8.67 o
   7   6   6       25.63       46.94     11.49 o
   8   6   6       25.64       41.40     12.70 o
   9   6   6       10.75        6.96     11.43 o
 -10   7   6       46.81       58.01      6.16 o
  -9   7   6        4.54        0.53      6.74 o
  -8   7   6       40.83       41.99      4.65 o
  -7   7   6       23.88       24.20      4.14 o
  -6   7   6      318.75      302.13      8.66 o
  -5   7   6        9.48       10.94      3.82 o
  -4   7   6       15.92       16.20      2.80 o
  -3   7   6      503.46      483.89      8.06 o
  -2   7   6      128.85      114.63      4.52 o
  -1   7   6       26.69       20.85      3.61 o
   0   7   6      837.13      755.22     14.58 o
   1   7   6      207.98      201.96      5.68 o
   2   7   6     1048.10     1039.34     16.85 o
   3   7   6      252.11      274.80      8.94 o
   4   7   6      180.22      195.64     14.38 o
   5   7   6        2.53       -0.56      5.79 o
   6   7   6       11.93        3.75     14.62 o
   7   7   6       17.74        7.19     14.89 o
   8   7   6       38.49       29.94     20.90 o
 -10   8   6        0.81        8.84      5.54 o
  -9   8   6        3.01        9.66      4.53 o
  -8   8   6       40.50       52.85      6.50 o
  -7   8   6       29.60       40.33      4.87 o
  -6   8   6        7.43        1.81      3.95 o
  -5   8   6        6.17        4.04      3.90 o
  -4   8   6      598.26      575.11     12.42 o
  -3   8   6       23.23       19.21      3.50 o
  -2   8   6       41.86       50.67      4.11 o
  -1   8   6      137.96      161.40      6.56 o
   0   8   6      116.39      122.30      8.79 o
   1   8   6       17.95       11.91      3.05 o
   2   8   6        8.27        6.82      4.15 o
   3   8   6       64.62       49.42      6.92 o
   4   8   6      477.27      449.68     14.68 o
   5   8   6        0.02       -4.00      5.78 o
   6   8   6       90.23      104.82     17.65 o
   7   8   6       51.41       62.86     12.37 o
   8   8   6        0.87        3.08     10.81 o
  -9   9   6       30.49       31.16      5.51 o
  -8   9   6        0.54       -1.60      4.27 o
  -7   9   6        4.11        3.93      5.79 o
  -6   9   6        1.38        0.69      4.17 o
  -5   9   6        0.01       -3.80      3.80 o
  -4   9   6       38.29       30.44      4.87 o
  -3   9   6      361.11      360.34      8.55 o
  -2   9   6      128.77      112.68      5.63 o
  -1   9   6      196.16      183.26      6.89 o
   0   9   6        6.21        2.85      3.92 o
   1   9   6       50.83       54.14      5.27 o
   2   9   6        6.48       -3.68      3.68 o
   3   9   6      357.08      360.16     13.27 o
   4   9   6       53.16       59.57      8.52 o
   5   9   6        0.42       -6.71      6.71 o
   6   9   6        5.48        0.39      8.93 o
   7   9   6        6.45        7.03      9.71 o
   8   9   6        6.04       -1.44     11.19 o
  -9  10   6       40.59       52.80      7.05 o
  -8  10   6        1.41        9.28      4.94 o
  -7  10   6      162.38      166.21      8.78 o
  -6  10   6      143.25      136.21      7.33 o
  -5  10   6        3.78        8.46      4.49 o
  -4  10   6        8.40        5.18      4.31 o
  -3  10   6      901.53      899.02     14.46 o
  -2  10   6        5.68        6.41      4.03 o
  -1  10   6        0.34        8.67      4.41 o
   0  10   6        4.42        3.68      4.17 o
   1  10   6      639.82      646.34     12.54 o
   2  10   6       54.46       48.93      7.10 o
   3  10   6        0.66       -5.40      5.40 o
   4  10   6        9.85       10.65      6.46 o
   5  10   6      143.26      111.94     13.58 o
   6  10   6        8.98       14.68     10.30 o
   7  10   6        5.70       -3.09      9.92 o
   8  10   6       12.68       -4.46     11.55 o
  -9  11   6       16.21       19.81      7.02 o
  -8  11   6        4.85       10.57      5.95 o
  -7  11   6        0.58       -0.74      5.52 o
  -6  11   6       38.38       26.15      5.51 o
  -5  11   6        1.10        0.96      4.72 o
  -4  11   6       35.39       34.03      6.43 o
  -3  11   6      214.31      198.88      7.13 o
  -2  11   6      443.93      435.60     14.17 o
  -1  11   6        6.15       -0.94      3.99 o
   0  11   6      160.23      166.46      9.13 o
   1  11   6        0.42       -2.17      5.63 o
   2  11   6       32.19       40.52      6.86 o
   3  11   6        4.68        4.77      6.10 o
   4  11   6        2.81       11.50      6.71 o
   5  11   6       26.45       45.86     11.75 o
   6  11   6       17.39       36.69     11.47 o
   7  11   6        9.13       10.15     14.45 o
  -8  12   6       53.80       64.34      8.25 o
  -7  12   6        0.88       -1.12      5.75 o
  -6  12   6       18.35       18.13      6.32 o
  -5  12   6      190.78      199.87     10.35 o
  -4  12   6      219.42      211.48     10.44 o
  -3  12   6       13.75       13.71      6.90 o
  -2  12   6       13.70        1.87      4.70 o
  -1  12   6        3.33        4.68      4.93 o
   0  12   6       30.12       13.33      7.62 o
   1  12   6        1.14        0.73      5.58 o
   2  12   6      107.47      117.67      9.24 o
   3  12   6        0.48       -5.98      5.98 o
   4  12   6      111.99      113.94      9.74 o
   5  12   6        1.19        4.00     17.69 o
   6  12   6       18.86       20.46     11.09 o
   7  12   6       27.45       34.36     13.10 o
  -8  13   6        0.09        0.35      6.61 o
  -7  13   6        5.04        4.19      6.36 o
  -6  13   6        0.38        3.32      6.16 o
  -5  13   6       11.83        8.87      7.87 o
  -4  13   6        8.79       13.04      6.32 o
  -3  13   6      291.55      280.63     22.61 o
  -2  13   6       35.03       29.08      5.75 o
  -1  13   6        3.33        8.44      5.85 o
   0  13   6        0.11       -5.51      5.51 o
   1  13   6       53.18       61.66     18.07 o
   2  13   6        3.59       10.33      6.99 o
   3  13   6       34.86       40.42      8.35 o
   4  13   6        1.00       -5.43      7.04 o
   5  13   6        3.16        2.29     19.47 o
   6  13   6        1.54       10.30     11.27 o
   7  13   6        1.73       10.75     16.17 o
  -7  14   6        3.60        5.63      7.29 o
  -6  14   6        7.35       18.83      7.54 o
  -5  14   6        2.15        6.57      6.49 o
  -4  14   6       18.63       20.51      6.70 o
  -3  14   6       18.71       25.86     10.03 o
  -2  14   6      181.21      169.59     14.79 o
  -1  14   6        2.48       -3.33      5.83 o
   0  14   6       39.27       33.28      7.47 o
   1  14   6        1.24        5.94      6.61 o
   2  14   6       15.23       10.39      8.02 o
   3  14   6        0.78       -3.55      7.00 o
   4  14   6        0.91        0.99     10.32 o
   5  14   6        0.96       -7.67     10.49 o
   6  14   6        0.28       17.18     12.53 o
  -7  15   6       17.19        6.58      8.85 o
  -6  15   6        2.25        0.30      8.23 o
  -5  15   6        0.05       -7.39      7.39 o
  -4  15   6        0.12       -3.88      7.51 o
  -3  15   6        0.58       -8.33      8.33 o
  -2  15   6       14.46       12.47     10.05 o
  -1  15   6       39.11       40.51      7.81 o
   0  15   6       45.28       56.59      8.43 o
   1  15   6        0.00        6.80      6.96 o
   2  15   6       17.02       23.56      7.76 o
   3  15   6        4.87        2.74      8.47 o
   4  15   6       19.32        9.30     16.10 o
   5  15   6       16.72       18.31     12.88 o
  -6  16   6       16.27       13.06     11.19 o
  -5  16   6       28.16       28.41      9.49 o
  -4  16   6      122.80      129.79     12.33 o
  -3  16   6       54.13       54.19     12.42 o
  -2  16   6        0.85        8.03     13.31 o
  -1  16   6       23.22       26.84     11.46 o
   0  16   6       38.94       24.20      7.88 o
   1  16   6       11.65        6.92      7.40 o
   2  16   6        6.24        8.51      9.21 o
   3  16   6       10.24       15.37      8.13 o
   4  16   6      107.27      102.55     23.72 o
   5  16   6       14.17       34.46     20.58 o
  -5  17   6        0.04       -5.08      8.81 o
  -4  17   6        1.05       -8.24      8.24 o
  -3  17   6       35.25       53.40     17.86 o
  -2  17   6        0.01      -11.74     14.30 o
  -1  17   6       55.38       35.83     25.69 o
   0  17   6        1.53       -1.73      8.90 o
   1  17   6      136.47      150.90     11.85 o
   2  17   6        7.89        7.60      8.15 o
   3  17   6       20.52       38.04     20.72 o
   4  17   6        0.61        7.99     12.76 o
  -4  18   6       16.01       13.19     10.07 o
  -3  18   6       18.16       50.10     32.38 o
  -2  18   6        2.77        1.13     10.98 o
  -1  18   6        2.78       -4.27     10.98 o
   0  18   6       13.42        5.69     11.90 o
   1  18   6       12.10        3.90      8.38 o
   2  18   6       62.99       70.38     10.99 o
   3  18   6       12.19       24.79     12.72 o
  -3  19   6        0.84       -0.44     12.12 o
  -2  19   6       37.73       80.77     15.55 o
  -1  19   6        2.34       12.61     12.53 o
   0  19   6       69.90      121.44     16.99 o
   1  19   6       19.98       15.10     12.40 o
  -9   0   7      203.24      274.94     29.34 o
  -7   0   7        0.10        0.13     10.41 o
  -5   0   7      910.69      958.44     20.56 o
  -3   0   7      379.30      367.05      9.27 o
  -1   0   7        8.01        6.20      3.48 o
   1   0   7      226.28      231.93      9.20 o
   3   0   7      441.64      487.29     20.64 o
   5   0   7        5.45        8.15      8.51 o
   7   0   7        3.52       13.78     13.85 o
   9   0   7        8.92        2.43     15.30 o
 -10   1   7        1.98        6.70     16.31 o
  -9   1   7        3.94       -2.71      9.55 o
  -8   1   7       19.77       19.27      9.88 o
  -7   1   7       63.61       69.28     11.19 o
  -6   1   7      108.59      127.62      4.54 o
  -5   1   7       69.71       61.98      3.67 o
  -4   1   7        0.89       -0.46      2.10 o
  -3   1   7      157.62      139.09      6.26 o
  -2   1   7       17.31       21.62      2.61 o
  -1   1   7      141.22      135.58      4.30 o
   0   1   7      152.81      151.96      5.34 o
   1   1   7      510.47      518.48     10.82 o
   2   1   7       28.51       33.74      5.39 o
   3   1   7       66.42       69.50      5.78 o
   4   1   7        7.79        2.41      4.85 o
   5   1   7       29.92       28.07      6.49 o
   6   1   7        0.04        3.77      8.55 o
   7   1   7        8.03        3.81      8.94 o
   8   1   7        0.88       11.06      9.67 o
   9   1   7        1.01       -9.59      9.59 o
 -10   2   7       74.65       41.27     19.64 o
  -9   2   7        7.42       20.11     15.33 o
  -8   2   7       62.87       68.74     15.36 o
  -7   2   7        1.28        5.92      7.49 o
  -6   2   7        1.58        2.32      2.63 o
  -5   2   7       14.53       17.65      3.02 o
  -4   2   7        6.40        3.25      2.05 o
  -3   2   7      405.05      414.75      7.14 o
  -2   2   7      234.76      227.57      5.50 o
  -1   2   7        4.90        7.22      3.98 o
   0   2   7        9.37       10.01      2.82 o
   1   2   7      135.00      146.66      5.84 o
   2   2   7       16.50       15.50      2.97 o
   3   2   7       55.89       59.62      3.96 o
   4   2   7     1005.54      961.91     21.01 o
   5   2   7       59.76       55.07     10.47 o
   6   2   7       23.18       31.47      9.70 o
   7   2   7        4.97        3.49     10.65 o
   8   2   7       17.79       31.44     24.39 o
   9   2   7        0.02        2.71     10.10 o
 -10   3   7       11.03       23.92     18.77 o
  -9   3   7       16.26        3.74     14.55 o
  -8   3   7        0.36       -3.67     12.26 o
  -7   3   7        9.58       11.19      3.46 o
  -6   3   7       26.53       33.79      3.33 o
  -5   3   7      254.73      284.28      7.05 o
  -4   3   7       16.69        8.26      2.37 o
  -3   3   7     2019.90     2030.75     21.75 o
  -2   3   7      548.92      536.50      8.57 o
  -1   3   7        0.07       -0.76      2.42 o
   0   3   7      348.91      357.14      8.65 o
   1   3   7      241.09      240.74      6.87 o
   2   3   7       36.38       29.78      6.02 o
   3   3   7        1.30        6.38      4.44 o
   4   3   7        0.38       -5.45      5.45 o
   5   3   7      653.42      645.13     38.12 o
   6   3   7       43.86       43.21     10.11 o
   7   3   7        0.08       -3.43      8.83 o
   8   3   7        8.12        3.38     10.39 o
   9   3   7        8.21        5.23     11.06 o
 -10   4   7        0.62        8.48      7.87 o
  -9   4   7      151.71      155.50     14.99 o
  -8   4   7        0.30       -1.35      2.54 o
  -7   4   7      181.02      174.36      6.48 o
  -6   4   7       98.58      108.95      5.23 o
  -5   4   7       65.08       62.13      4.19 o
  -4   4   7       56.45       56.45      3.23 o
  -3   4   7      144.61      161.10      5.85 o
  -2   4   7        8.25       11.39      2.81 o
  -1   4   7      261.16      246.27      5.74 o
   0   4   7      263.66      243.17      7.28 o
   1   4   7      583.86      554.05     12.36 o
   2   4   7       41.81       46.10      5.01 o
   3   4   7     1495.05     1534.07     24.76 o
   4   4   7        9.01        3.58      5.81 o
   5   4   7       36.71       37.82      6.86 o
   6   4   7       49.56       42.64     13.22 o
   7   4   7        5.92       10.28      9.32 o
   8   4   7        4.18       -0.42     15.03 o
 -10   5   7       15.80       24.49      9.11 o
  -9   5   7        0.24       -1.42      4.52 o
  -8   5   7       20.42       19.36      3.49 o
  -7   5   7       20.36       22.49      4.04 o
  -6   5   7      133.55      139.12      7.51 o
  -5   5   7        0.17        0.69      3.07 o
  -4   5   7      428.79      431.09      7.50 o
  -3   5   7     1952.17     1911.88     27.27 o
  -2   5   7      861.60      845.68     11.68 o
  -1   5   7        3.17        4.98      3.56 o
   0   5   7      195.20      182.92      6.51 o
   1   5   7      157.53      132.70      6.52 o
   2   5   7       66.90       65.86      7.32 o
   3   5   7        0.08       -2.20      4.67 o
   4   5   7      213.16      224.31     10.62 o
   5   5   7      103.62       87.88      8.26 o
   6   5   7       26.55       44.71     10.90 o
   7   5   7       11.79       33.76     18.98 o
   8   5   7        1.13       -2.33     10.14 o
 -10   6   7      124.19      141.43     12.25 o
  -9   6   7        0.71       -0.90      3.47 o
  -8   6   7       22.75       21.53      3.88 o
  -7   6   7        0.05       -3.22      3.34 o
  -6   6   7       15.36       11.75      3.76 o
  -5   6   7        0.19        1.45      4.08 o
  -4   6   7       34.32       36.15      3.27 o
  -3   6   7        6.66        5.42      3.22 o
  -2   6   7     1458.14     1464.33     17.73 o
  -1   6   7        2.02        2.09      3.65 o
   0   6   7      416.38      357.79      9.99 o
   1   6   7       53.21       62.22      5.59 o
   2   6   7      327.70      345.61     10.61 o
   3   6   7       17.77       24.69      5.41 o
   4   6   7      366.45      358.42     13.30 o
   5   6   7        5.33       -1.38      6.58 o
   6   6   7        3.45       11.55      9.21 o
   7   6   7        8.85        7.53      9.79 o
   8   6   7       17.48       17.96     10.99 o
 -10   7   7        0.75       -2.47     15.24 o
  -9   7   7        6.58        8.88      4.23 o
  -8   7   7       14.46        8.63      4.56 o
  -7   7   7       31.39       25.57      4.34 o
  -6   7   7        4.95        4.83      3.78 o
  -5   7   7      130.81      132.90      6.35 o
  -4   7   7      105.25      111.81      5.23 o
  -3   7   7      913.58      927.81     13.06 o
  -2   7   7      848.58      838.03     12.49 o
  -1   7   7       41.89       46.48      6.06 o
   0   7   7        0.54        6.40      4.25 o
   1   7   7       85.22       93.02      5.73 o
   2   7   7      159.26      156.86      7.06 o
   3   7   7       17.26       15.37      6.21 o
   4   7   7       59.25       46.92      7.28 o
   5   7   7      114.73      131.12      9.45 o
   6   7   7       42.85       37.98     11.25 o
   7   7   7       33.43       45.71     12.72 o
   8   7   7        0.57       -3.32     10.74 o
  -9   8   7       96.62       96.13      7.56 o
  -8   8   7       76.48       60.87      8.54 o
  -7   8   7       90.08       95.55      5.98 o
  -6   8   7        0.10        1.41      4.10 o
  -5   8   7        3.02        0.53      3.98 o
  -4   8   7        3.29       -0.21      4.60 o
  -3   8   7       57.95       69.08      4.64 o
  -2   8   7        1.17        5.37      3.74 o
  -1   8   7      440.17      392.90      9.94 o
   0   8   7      615.33      608.16     13.79 o
   1   8   7      306.78      319.88      9.54 o
   2   8   7       19.83       10.78      4.68 o
   3   8   7      260.29      261.21     15.76 o
   4   8   7       53.56       67.79      7.66 o
   5   8   7        0.26        4.52      6.24 o
   6   8   7        0.29       -7.74     18.65 o
   7   8   7        9.86        9.01     10.74 o
   8   8   7        1.28       -4.27     13.54 o
  -9   9   7        0.27       -1.31      4.83 o
  -8   9   7        2.98       10.54      4.69 o
  -7   9   7       30.74       32.25      5.22 o
  -6   9   7      303.94      289.81     11.63 o
  -5   9   7       28.55       30.02      4.96 o
  -4   9   7      130.58      122.83      6.87 o
  -3   9   7      327.73      334.32      8.52 o
  -2   9   7      726.74      740.33     15.22 o
  -1   9   7       26.05       28.57      4.63 o
   0   9   7      159.67      160.86      8.46 o
   1   9   7      304.53      265.66      9.12 o
   2   9   7      325.14      329.63     12.58 o
   3   9   7        0.16       -2.34      6.11 o
   4   9   7       49.08       38.33      7.42 o
   5   9   7        2.37       -2.46      6.28 o
   6   9   7       56.56       80.06     13.25 o
   7   9   7        0.35        3.81     10.78 o
  -9  10   7        5.79        8.52      7.72 o
  -8  10   7       38.70       33.61      5.68 o
  -7  10   7       30.19       22.74      5.32 o
  -6  10   7      126.05      126.08      7.27 o
  -5  10   7       98.48      106.27      7.41 o
  -4  10   7       17.73       18.74      4.98 o
  -3  10   7       46.52       44.27      4.62 o
  -2  10   7      783.30      752.13     14.35 o
  -1  10   7        3.11        1.80      4.10 o
   0  10   7      370.74      356.44     21.12 o
   1  10   7      190.67      188.64     10.24 o
   2  10   7        2.19       16.40      6.27 o
   3  10   7       61.75       48.67      7.58 o
   4  10   7       73.14       73.78      8.46 o
   5  10   7       31.06       46.87     19.34 o
   6  10   7        0.40        6.61     10.02 o
   7  10   7        0.36       33.28     12.46 o
  -8  11   7        0.84       -1.03      5.92 o
  -7  11   7       16.93       13.99      6.14 o
  -6  11   7       46.09       49.62      7.14 o
  -5  11   7        4.95        8.83      5.08 o
  -4  11   7        0.93        1.99      4.79 o
  -3  11   7      242.65      239.65     10.66 o
  -2  11   7       12.69        3.71      4.81 o
  -1  11   7       25.14       11.44      5.79 o
   0  11   7        1.77       -4.76      4.79 o
   1  11   7        0.25       -0.33      5.49 o
   2  11   7      205.72      200.61     17.18 o
   3  11   7        3.78        2.18      6.45 o
   4  11   7        5.10        0.16      6.58 o
   5  11   7       22.55       34.01     11.59 o
   6  11   7        1.69       -0.35     10.33 o
   7  11   7       61.51       73.93     14.97 o
  -8  12   7        0.16       -3.05      6.30 o
  -7  12   7       12.56       14.78      6.51 o
  -6  12   7       16.88        5.89      6.11 o
  -5  12   7       23.06       19.71      6.74 o
  -4  12   7       37.86       45.96      6.82 o
  -3  12   7       35.49       38.50      7.04 o
  -2  12   7       37.27       30.20      5.84 o
  -1  12   7       71.10       65.32      6.58 o
   0  12   7       19.27       19.78      6.42 o
   1  12   7       13.90       12.55      6.60 o
   2  12   7        2.33        6.09      6.43 o
   3  12   7       79.47       72.96     10.91 o
   4  12   7        0.92        0.73      6.82 o
   5  12   7        2.77       -0.90     12.18 o
   6  12   7       18.32       47.33     13.75 o
  -8  13   7       25.86       10.61      7.28 o
  -7  13   7        0.41       -0.62      6.59 o
  -6  13   7       90.12      106.43     10.46 o
  -5  13   7        0.57       -0.21      6.02 o
  -4  13   7       11.44       -0.07      6.16 o
  -3  13   7       83.82       81.91      8.25 o
  -2  13   7       44.51       38.86     14.00 o
  -1  13   7       38.09       29.11      7.02 o
   0  13   7        0.12        0.98      6.84 o
   1  13   7        2.49        4.23      6.50 o
   2  13   7        2.54        3.79      6.74 o
   3  13   7        0.68       -0.90      6.53 o
   4  13   7        8.33        1.77      8.38 o
   5  13   7        5.76       14.40     11.98 o
   6  13   7        3.58      -11.87     12.08 o
  -7  14   7        5.23        9.34      7.43 o
  -6  14   7        2.59        0.34      8.07 o
  -5  14   7        3.31        3.20      7.52 o
  -4  14   7        8.20       -7.19      7.33 o
  -3  14   7        0.03        1.99      7.28 o
  -2  14   7      165.90      192.66     15.68 o
  -1  14   7        0.00        4.35      6.52 o
   0  14   7        0.06       -5.06      5.94 o
   1  14   7       29.44       26.97      9.05 o
   2  14   7       41.60       52.90      8.70 o
   3  14   7        0.12        5.14      7.19 o
   4  14   7       17.77       23.72     13.49 o
   5  14   7        0.95        1.74     11.72 o
  -6  15   7        0.16       -7.67      8.14 o
  -5  15   7        1.85       -6.53      8.06 o
  -4  15   7        6.50        3.63      7.96 o
  -3  15   7      173.34      184.01     16.13 o
  -2  15   7       30.53       32.80     11.02 o
  -1  15   7       18.29       -9.09      9.09 o
   0  15   7        1.75        0.07      6.77 o
   1  15   7        7.41        4.63      7.08 o
   2  15   7        0.73       -5.80      8.41 o
   3  15   7        2.64       -0.01      7.86 o
   4  15   7       21.73        9.96     12.24 o
   5  15   7       23.04       23.70     13.86 o
  -6  16   7        3.00       11.04      9.47 o
  -5  16   7        3.81       -5.92      8.72 o
  -4  16   7        1.24        0.90      8.38 o
  -3  16   7       13.75        3.45     10.50 o
  -2  16   7        8.71       -9.59      9.86 o
  -1  16   7        0.66       -3.06     13.71 o
   0  16   7       98.37      108.85     10.43 o
   1  16   7       11.85        1.14      7.42 o
   2  16   7       12.43       14.70      9.05 o
   3  16   7       69.87       91.94     12.96 o
   4  16   7        0.74       26.08     19.61 o
  -5  17   7        0.23       -8.70      8.70 o
  -4  17   7       10.49        2.36      9.38 o
  -3  17   7        2.22       15.62     11.23 o
  -2  17   7       41.47       35.88     12.82 o
  -1  17   7        0.07       -2.41     10.61 o
   0  17   7       28.35       24.66     12.32 o
   1  17   7        4.78       10.11      8.44 o
   2  17   7        5.03       13.06      8.69 o
   3  17   7       15.61       18.89     13.83 o
  -3  18   7        6.97       20.77     12.42 o
  -2  18   7       23.50       29.11     24.43 o
  -1  18   7       35.12       39.67     14.02 o
   0  18   7       21.44       30.04     16.74 o
   1  18   7       54.70       59.79     14.58 o
   2  18   7       12.32        5.46      8.93 o
 -10   0   8        1.39      -14.25     14.25 o
  -8   0   8       22.47        4.58     12.43 o
  -6   0   8       10.59       21.47      4.49 o
  -4   0   8      373.19      365.16      9.34 o
  -2   0   8        1.22       -3.51      3.51 o
   0   0   8      121.81      143.66      8.74 o
   2   0   8       51.89       55.53      8.91 o
   4   0   8        2.49        8.55      8.46 o
   6   0   8      112.75      120.17     19.64 o
   8   0   8        7.64      -14.86     14.86 o
 -10   1   8       11.65        3.67     15.90 o
  -9   1   8       12.26        0.33     10.54 o
  -8   1   8       77.21      100.87     13.78 o
  -7   1   8       16.01       23.05      3.71 o
  -6   1   8        2.27       -0.50      3.50 o
  -5   1   8       61.17       69.27      4.27 o
  -4   1   8        7.09       10.11      2.46 o
  -3   1   8        4.72        0.80      2.46 o
  -2   1   8       52.78       56.89      3.63 o
  -1   1   8      118.10      129.90      4.64 o
   0   1   8      133.24      127.32      5.33 o
   1   1   8      160.82      171.37      6.05 o
   2   1   8       88.65       96.96      5.53 o
   3   1   8       64.53       50.28      5.92 o
   4   1   8       95.42       90.31      8.14 o
   5   1   8       51.68       51.78     10.52 o
   6   1   8       16.48       26.15     17.11 o
   7   1   8        4.15        3.04      9.96 o
   8   1   8       50.15       55.21     12.84 o
 -10   2   8        8.81      -15.19     15.19 o
  -9   2   8        2.19      -13.17     13.17 o
  -8   2   8        1.68       -0.83      8.70 o
  -7   2   8        4.98        9.22      3.58 o
  -6   2   8       19.12       11.00      4.04 o
  -5   2   8      420.36      429.84     11.76 o
  -4   2   8        0.40       -0.81      2.38 o
  -3   2   8      393.82      360.33      8.66 o
  -2   2   8       30.83       25.12      3.23 o
  -1   2   8        3.94        3.71      2.67 o
   0   2   8       37.99       35.11      3.79 o
   1   2   8       12.14       12.20      3.61 o
   2   2   8        0.81       -0.46      2.93 o
   3   2   8      102.23      114.25      5.44 o
   4   2   8        6.04       -4.30      5.81 o
   5   2   8       18.89       21.59      6.54 o
   6   2   8        9.40       10.95      9.57 o
   7   2   8       51.82       41.98     12.18 o
   8   2   8        0.14       -1.79     10.44 o
 -10   3   8       41.46       41.00     19.91 o
  -9   3   8       42.01       53.97      7.87 o
  -8   3   8       17.19       21.37      7.43 o
  -7   3   8       56.76       65.41      5.12 o
  -6   3   8        3.32        1.14      4.49 o
  -5   3   8      206.76      215.54      8.54 o
  -4   3   8      283.37      252.68      7.57 o
  -3   3   8       82.85       83.34      4.78 o
  -2   3   8      661.95      671.57     11.80 o
  -1   3   8       18.69       24.77      3.52 o
   0   3   8       98.15       77.42      4.56 o
   1   3   8      193.39      185.59      6.18 o
   2   3   8       17.17       20.62      4.91 o
   3   3   8       78.58       75.45      7.62 o
   4   3   8      334.19      342.43     13.08 o
   5   3   8       16.78       17.62      6.58 o
   6   3   8        1.80        7.04      9.45 o
   7   3   8        0.01       -8.39      8.39 o
   8   3   8        7.92        3.18     11.14 o
 -10   4   8       29.50       40.59      7.89 o
  -9   4   8        0.68       -1.89      4.54 o
  -8   4   8       10.19        8.60      3.41 o
  -7   4   8        3.51       -0.84      3.57 o
  -6   4   8       18.22       19.87      3.92 o
  -5   4   8       76.83       72.46      6.03 o
  -4   4   8      682.85      676.03     10.77 o
  -3   4   8      287.86      290.60      8.26 o
  -2   4   8      522.47      540.58     10.06 o
  -1   4   8       21.62       18.51      3.84 o
   0   4   8      184.63      177.11      6.20 o
   1   4   8        2.75        2.81      3.05 o
   2   4   8       49.84       36.97      7.09 o
   3   4   8        5.51        2.18      5.70 o
   4   4   8        9.44       19.77      9.25 o
   5   4   8        1.60        0.21      6.03 o
   6   4   8       94.45       90.06     12.75 o
   7   4   8        0.19       -3.92      8.96 o
   8   4   8       22.43       48.53     13.52 o
 -10   5   8       29.13       31.44      9.84 o
  -9   5   8       77.79       81.59      7.03 o
  -8   5   8       45.07       49.39      4.25 o
  -7   5   8       79.85       92.55      8.44 o
  -6   5   8       14.74       13.48      4.61 o
  -5   5   8       79.79       75.97      7.29 o
  -4   5   8      445.29      385.52     10.22 o
  -3   5   8        2.39        6.07      2.82 o
  -2   5   8      177.06      175.49      5.27 o
  -1   5   8      356.61      326.28      7.85 o
   0   5   8      175.97      180.89      7.66 o
   1   5   8      643.67      634.06     14.13 o
   2   5   8      155.36      177.81      8.20 o
   3   5   8      163.10      194.50     12.62 o
   4   5   8      388.24      339.03     13.44 o
   5   5   8       19.81       27.65      7.12 o
   6   5   8        1.14       -4.73      9.42 o
   7   5   8        4.90        2.21     10.20 o
   8   5   8       12.22       21.34     11.88 o
  -9   6   8        9.89        8.02      3.86 o
  -8   6   8        3.10       -3.49      3.65 o
  -7   6   8        0.01        5.90      3.81 o
  -6   6   8       18.05       16.00      4.87 o
  -5   6   8      533.24      525.95     16.30 o
  -4   6   8       46.47       46.74      5.88 o
  -3   6   8      779.68      737.11     13.01 o
  -2   6   8        4.63        6.23      3.59 o
  -1   6   8      492.39      478.87     11.73 o
   0   6   8        2.43        0.54      4.23 o
   1   6   8       37.31       28.58      5.22 o
   2   6   8       50.38       49.02      6.30 o
   3   6   8        4.35       -4.27      5.52 o
   4   6   8        0.03       -1.20      5.98 o
   5   6   8       50.63       68.26      8.46 o
   6   6   8        9.86       27.17     10.59 o
   7   6   8       73.61       86.09     13.80 o
   8   6   8        0.26       -9.04     10.63 o
  -9   7   8       98.84      103.67      6.15 o
  -8   7   8      109.79      124.09      6.36 o
  -7   7   8        1.83        1.84      3.96 o
  -6   7   8      115.71      123.37      6.65 o
  -5   7   8       97.02      101.39      7.01 o
  -4   7   8       37.32       37.42      5.60 o
  -3   7   8        3.17       -0.02      4.12 o
  -2   7   8      124.21      117.76      6.05 o
  -1   7   8      659.28      635.24     14.00 o
   0   7   8      692.52      715.28     15.35 o
   1   7   8        1.49       -2.25      4.55 o
   2   7   8      154.10      170.87      9.76 o
   3   7   8       78.96       74.58      7.94 o
   4   7   8       37.07       75.85      8.21 o
   5   7   8       28.83       31.22      7.54 o
   6   7   8        5.20        8.64     21.61 o
   7   7   8        4.10      -10.60     10.60 o
  -9   8   8        5.33        2.85      4.79 o
  -8   8   8       26.53       20.70      4.87 o
  -7   8   8        0.66       -4.18      4.18 o
  -6   8   8      241.41      230.04      8.73 o
  -5   8   8       33.34       23.32      5.85 o
  -4   8   8      490.34      511.00     12.40 o
  -3   8   8       99.10      102.83      5.38 o
  -2   8   8      319.57      319.86      8.61 o
  -1   8   8      168.30      178.43      7.29 o
   0   8   8        0.04       -1.10      4.01 o
   1   8   8      284.10      249.11     10.49 o
   2   8   8      375.64      364.43     13.30 o
   3   8   8        0.38       -2.60      5.84 o
   4   8   8       71.30       80.65      8.60 o
   5   8   8        9.24       -2.97      6.54 o
   6   8   8        0.01        2.81     10.38 o
   7   8   8       21.10       20.37     12.12 o
  -9   9   8       16.19       16.16      5.41 o
  -8   9   8       21.52       27.17      5.34 o
  -7   9   8      181.05      185.85      8.25 o
  -6   9   8        0.95       -4.38      4.38 o
  -5   9   8       41.24       49.81      5.87 o
  -4   9   8       11.92       -3.18      4.71 o
  -3   9   8       14.41       16.62      5.04 o
  -2   9   8        1.55        2.16      3.97 o
  -1   9   8       17.84       16.82      5.91 o
   0   9   8      371.04      371.44     11.64 o
   1   9   8     1096.21     1094.26     35.00 o
   2   9   8        4.47       -4.02      5.80 o
   3   9   8       21.93       28.75     10.73 o
   4   9   8        0.44        4.65      6.54 o
   5   9   8        1.70       -9.35      9.35 o
   6   9   8       12.62       28.59     12.31 o
   7   9   8       16.12       22.52     12.56 o
  -8  10   8        9.00       -2.66      5.70 o
  -7  10   8        0.05        2.75      4.87 o
  -6  10   8       16.54       20.76      5.85 o
  -5  10   8      185.41      199.40      8.92 o
  -4  10   8        1.60        7.19      4.84 o
  -3  10   8       38.20       36.18      5.70 o
  -2  10   8        3.75        5.82      5.34 o
  -1  10   8      165.37      158.92     11.16 o
   0  10   8       50.21       43.69      7.92 o
   1  10   8       10.32       12.99      6.30 o
   2  10   8       28.12       23.42      6.78 o
   3  10   8        1.81        7.40      6.53 o
   4  10   8        1.20       -6.04      6.44 o
   5  10   8       22.84       30.91     11.79 o
   6  10   8        1.42        1.28     11.42 o
   7  10   8       38.58       61.25     18.34 o
  -8  11   8       13.95       11.04      6.40 o
  -7  11   8        6.33        1.64      5.95 o
  -6  11   8       35.17       36.65      6.83 o
  -5  11   8       62.74       61.31      7.43 o
  -4  11   8        4.47        4.67      5.84 o
  -3  11   8       48.91       62.23      7.52 o
  -2  11   8       98.67       83.37      9.98 o
  -1  11   8       21.98       27.01      5.70 o
   0  11   8       31.99       29.18      6.75 o
   1  11   8       17.68       17.17      6.66 o
   2  11   8       32.44       33.25      7.53 o
   3  11   8        9.68       11.71      6.99 o
   4  11   8       38.38       57.15      8.88 o
   5  11   8        0.34        4.52     14.00 o
   6  11   8       31.10       54.86     14.08 o
  -8  12   8       14.14       16.79      6.93 o
  -7  12   8        0.07        2.71      6.35 o
  -6  12   8       14.77       13.83      6.47 o
  -5  12   8        8.90        6.85      6.32 o
  -4  12   8        1.92       -5.86      5.86 o
  -3  12   8        3.41        3.32      5.98 o
  -2  12   8       27.09       27.20      7.67 o
  -1  12   8       59.97       56.76      8.76 o
   0  12   8        8.63        1.30      5.80 o
   1  12   8       59.96       51.85      7.98 o
   2  12   8        4.34        3.08      6.91 o
   3  12   8        1.90       -4.80      6.48 o
   4  12   8        3.24        2.98      8.37 o
   5  12   8        1.19        4.00     12.08 o
   6  12   8        0.09        0.33     12.74 o
  -7  13   8        0.70       -4.89      7.27 o
  -6  13   8        4.62       -1.15      6.46 o
  -5  13   8        5.48       -1.71      8.54 o
  -4  13   8       13.42       12.54      6.67 o
  -3  13   8        3.44       -3.09      7.35 o
  -2  13   8        2.09       -2.14      9.38 o
  -1  13   8       13.03        7.68      7.59 o
   0  13   8       29.52       26.94      9.93 o
   1  13   8       77.60       79.24      8.83 o
   2  13   8       10.64        5.43      7.08 o
   3  13   8       67.19       85.26      9.92 o
   4  13   8        5.70        4.16     10.78 o
   5  13   8        4.71       -9.37     11.73 o
  -7  14   8        0.10        3.00      7.26 o
  -6  14   8       34.63       20.36      7.74 o
  -5  14   8       41.17       37.77      9.45 o
  -4  14   8        0.28       -3.09      7.56 o
  -3  14   8       58.21       61.27     10.12 o
  -2  14   8       12.92       34.00     11.54 o
  -1  14   8       12.46       10.05     10.39 o
   0  14   8        5.44        2.65      6.77 o
   1  14   8        2.19       -1.80      8.01 o
   2  14   8        0.36       -2.76      6.99 o
   3  14   8       13.09       25.35      9.57 o
   4  14   8        1.80       -3.76     22.84 o
   5  14   8       38.44       48.13     15.00 o
  -6  15   8       27.51       30.81      9.92 o
  -5  15   8       24.20       34.13      9.53 o
  -4  15   8        3.75        4.83     10.36 o
  -3  15   8       45.28       36.22      9.96 o
  -2  15   8       11.92       16.20     10.88 o
  -1  15   8       14.37       29.49     11.50 o
   0  15   8       33.08       22.63     11.51 o
   1  15   8        8.82       11.67      8.96 o
   2  15   8        2.21        0.17      9.15 o
   3  15   8       40.88       47.37      9.61 o
   4  15   8       41.74       47.00     14.67 o
  -5  16   8       49.45       45.19     10.97 o
  -4  16   8       23.27       19.10      9.74 o
  -3  16   8        2.82        5.88      8.92 o
  -2  16   8       27.09       10.07     10.84 o
  -1  16   8       42.18       40.12     12.64 o
   0  16   8        9.93        0.89     11.37 o
   1  16   8        8.77       -0.03      9.38 o
   2  16   8        0.17       -6.03     13.71 o
   3  16   8        5.35      -10.17     17.15 o
  -4  17   8        2.96        5.37      9.63 o
  -3  17   8        0.00       -9.93     10.24 o
  -2  17   8       47.49       46.87     13.96 o
  -1  17   8        2.01        2.70     11.29 o
   0  17   8        0.80        7.76     11.68 o
   1  17   8       96.91       66.34     18.88 o
   2  17   8       11.44        0.37      9.01 o
  -2  18   8       40.37       34.86     21.21 o
  -1  18   8        1.51        2.20     11.73 o
   0  18   8       32.69       41.03     14.45 o
  -9   0   9        5.07        0.77     13.71 o
  -7   0   9       89.98       92.74     13.81 o
  -5   0   9        4.14        9.18      5.85 o
  -3   0   9     1233.62     1185.44     42.03 o
  -1   0   9        3.85       -1.75      4.61 o
   1   0   9      521.48      564.40     19.59 o
   3   0   9      224.11      230.83     15.11 o
   5   0   9       10.93       19.39     10.40 o
   7   0   9       20.81       20.72     16.88 o
 -10   1   9       18.68       -6.10     17.79 o
  -9   1   9       12.55       15.62     10.99 o
  -8   1   9        3.76        2.15      9.44 o
  -7   1   9        0.70        1.61      3.84 o
  -6   1   9       66.45       62.15      5.57 o
  -5   1   9        8.25       12.59      4.42 o
  -4   1   9       73.41       71.23      5.96 o
  -3   1   9       42.56       45.10      4.52 o
  -2   1   9      683.70      684.47     10.85 o
  -1   1   9       67.97       94.13      5.07 o
   0   1   9       21.08       16.64      3.68 o
   1   1   9      118.84      108.34      5.43 o
   2   1   9        3.20       -0.39      3.94 o
   3   1   9       85.79       81.48      5.96 o
   4   1   9        0.24       -3.77      6.35 o
   5   1   9       26.89       16.73      6.98 o
   6   1   9        6.37       -8.91      8.91 o
   7   1   9       57.80       65.61     13.63 o
   8   1   9       18.03       30.74     13.08 o
 -10   2   9       48.11       32.75     20.18 o
  -9   2   9        4.79       13.55     17.77 o
  -8   2   9        8.54       14.84     10.01 o
  -7   2   9        0.69       -2.49      3.86 o
  -6   2   9       31.47       45.35      5.28 o
  -5   2   9       66.38       52.84      5.85 o
  -4   2   9      178.28      152.21      7.73 o
  -3   2   9        0.23       -0.25      2.39 o
  -2   2   9      100.90      110.06      5.49 o
  -1   2   9      372.10      357.79      9.29 o
   0   2   9        0.49        1.70      3.24 o
   1   2   9       45.23       30.68      4.07 o
   2   2   9      301.67      304.85      8.40 o
   3   2   9      103.35       94.41      8.26 o
   4   2   9      147.17      143.27      9.61 o
   5   2   9        2.75        4.97      6.52 o
   6   2   9       15.89       18.22     10.42 o
   7   2   9        0.37        6.18     10.80 o
   8   2   9       11.40        7.42     19.07 o
 -10   3   9       29.94       59.43     21.66 o
  -9   3   9        1.33        5.45      5.94 o
  -8   3   9        1.56        2.87      4.70 o
  -7   3   9       35.07       33.52      4.99 o
  -6   3   9       43.97       52.04      5.64 o
  -5   3   9        1.44        1.21      5.60 o
  -4   3   9       66.07       68.97      7.18 o
  -3   3   9      213.53      190.05      9.49 o
  -2   3   9      235.08      241.24      6.85 o
  -1   3   9      108.00      113.86      5.50 o
   0   3   9      263.33      278.55      8.06 o
   1   3   9       49.27       57.80      6.10 o
   2   3   9        0.13        6.85      5.06 o
   3   3   9      134.96      144.22      9.36 o
   4   3   9        0.65       -1.24      6.18 o
   5   3   9        4.87        0.44      6.67 o
   6   3   9       15.92       19.30     10.29 o
   7   3   9       26.41       27.84     17.13 o
  -9   4   9       59.18       56.29      8.32 o
  -8   4   9        0.48        0.64      6.02 o
  -7   4   9      177.28      186.43      7.31 o
  -6   4   9       10.19       10.35      3.93 o
  -5   4   9       62.76       56.61      8.77 o
  -4   4   9        4.20       -2.23      4.47 o
  -3   4   9      907.64      835.69     14.17 o
  -2   4   9       79.98       82.88      6.30 o
  -1   4   9      152.04      141.49      5.62 o
   0   4   9        0.61       -0.47      3.20 o
   1   4   9      498.26      525.74     10.87 o
   2   4   9       85.79       72.89      7.60 o
   3   4   9        9.59        9.95      6.10 o
   4   4   9        0.10       -0.85      6.19 o
   5   4   9       72.32       68.88      8.53 o
   6   4   9       30.41       56.82     12.15 o
   7   4   9        7.87       25.22     17.74 o
  -9   5   9       32.98       44.31     10.48 o
  -8   5   9        3.70       -2.72      4.02 o
  -7   5   9       22.74       21.87      4.60 o
  -6   5   9       67.59       72.69      5.97 o
  -5   5   9       77.11       96.38      6.14 o
  -4   5   9      274.51      295.02      9.52 o
  -3   5   9      283.52      273.76      8.07 o
  -2   5   9      976.09      952.12     14.58 o
  -1   5   9       18.10       14.86      3.79 o
   0   5   9        2.02       -0.21      4.55 o
   1   5   9        0.62       -0.60      4.74 o
   2   5   9        6.22        3.07      5.80 o
   3   5   9       78.58      100.66     12.11 o
   4   5   9        2.25        3.66      6.55 o
   5   5   9       50.04       59.76      9.08 o
   6   5   9        4.91        9.19     10.49 o
   7   5   9        1.65      -11.93     20.79 o
  -9   6   9        5.37        4.76      4.16 o
  -8   6   9      140.46      144.11      6.60 o
  -7   6   9       38.41       40.71      5.56 o
  -6   6   9       96.14      112.00      7.03 o
  -5   6   9       77.72       78.02      6.49 o
  -4   6   9       65.92       55.41      6.17 o
  -3   6   9        1.37        6.06      5.05 o
  -2   6   9      335.96      316.36      9.13 o
  -1   6   9      287.05      284.41      9.11 o
   0   6   9      456.47      459.65     16.95 o
   1   6   9       23.05       31.93      5.56 o
   2   6   9      144.70      164.88      9.82 o
   3   6   9       37.40       49.40      7.43 o
   4   6   9      106.39       98.03     10.09 o
   5   6   9        1.53        5.74      7.54 o
   6   6   9        0.00       -5.40     10.11 o
   7   6   9        4.87        0.83     11.29 o
  -9   7   9       21.99       20.03      5.42 o
  -8   7   9        5.92        8.45      4.51 o
  -7   7   9       12.72       14.70      5.73 o
  -6   7   9       10.64        8.58      5.28 o
  -5   7   9      303.71      318.49     11.37 o
  -4   7   9       80.54       79.38      7.24 o
  -3   7   9      719.96      723.80     17.23 o
  -2   7   9        7.27       10.26      4.31 o
  -1   7   9      105.54      104.60      6.86 o
   0   7   9       11.53       12.49      5.11 o
   1   7   9        2.34       -0.59      5.80 o
   2   7   9       77.79       69.29      8.29 o
   3   7   9        7.43        0.13      6.17 o
   4   7   9        0.63        6.38      6.70 o
   5   7   9       93.71      112.62     14.30 o
   6   7   9       10.38       32.86     12.07 o
   7   7   9       32.54       56.40     17.55 o
  -9   8   9       34.47       30.00      6.23 o
  -8   8   9        3.95       -2.92      4.62 o
  -7   8   9      185.74      206.63      9.17 o
  -6   8   9       82.62       94.31      6.70 o
  -5   8   9        5.14        6.86      4.73 o
  -4   8   9       21.92       24.36      5.73 o
  -3   8   9       31.91       31.34      5.85 o
  -2   8   9       44.49       45.49      5.20 o
  -1   8   9       41.25       54.57      6.61 o
   0   8   9       96.28      107.29     11.44 o
   1   8   9      751.26      766.89     19.57 o
   2   8   9      100.16      109.54      9.09 o
   3   8   9       39.59       48.05      7.86 o
   4   8   9       17.57       21.89      7.52 o
   5   8   9        5.91       15.86     10.94 o
   6   8   9        6.17       18.69     12.23 o
   7   8   9        4.18       16.22     12.66 o
  -8   9   9        2.29        2.07      4.99 o
  -7   9   9       11.58       13.90      5.25 o
  -6   9   9       31.82       34.83      5.84 o
  -5   9   9      100.30      104.97     14.24 o
  -4   9   9       37.82       51.72      5.94 o
  -3   9   9      127.67      136.75      8.76 o
  -2   9   9       32.74       42.11      6.67 o
  -1   9   9        0.53       -4.57      4.57 o
   0   9   9      212.43      189.80     10.73 o
   1   9   9       20.74       14.61      6.58 o
   2   9   9       21.96       19.54      6.87 o
   3   9   9        7.39        7.82      6.75 o
   4   9   9        0.78       -3.66      6.75 o
   5   9   9       35.88       49.27     19.51 o
   6   9   9        0.09       -2.62     11.85 o
  -8  10   9        3.05        3.85      5.96 o
  -7  10   9        5.87       -4.43      5.67 o
  -6  10   9       38.83       37.98      6.89 o
  -5  10   9       24.99       28.62      6.58 o
  -4  10   9        2.08       -2.05      5.37 o
  -3  10   9       18.32       15.48      5.92 o
  -2  10   9      125.45      142.99      9.27 o
  -1  10   9        0.20        0.75      5.80 o
   0  10   9        1.99       -5.55      5.55 o
   1  10   9        7.70        6.62     10.79 o
   2  10   9       78.99       67.69      8.44 o
   3  10   9       35.06       35.20      7.96 o
   4  10   9       30.54       40.61      8.70 o
   5  10   9        0.02       -9.49     20.42 o
   6  10   9        3.13        4.02     11.87 o
  -8  11   9        0.00       -1.12      6.28 o
  -7  11   9       24.33       23.19      7.01 o
  -6  11   9       17.52       18.42      6.77 o
  -5  11   9       92.48       97.57     13.62 o
  -4  11   9        2.53        5.24      6.24 o
  -3  11   9       63.63       64.68      7.76 o
  -2  11   9        5.59       -4.36      5.45 o
  -1  11   9       24.45       19.79      6.38 o
   0  11   9        0.48       -3.23      5.86 o
   1  11   9       28.09       25.73      7.28 o
   2  11   9       80.72       61.13      8.63 o
   3  11   9        2.06       13.87      7.52 o
   4  11   9       14.93       18.77      8.03 o
   5  11   9       38.28       68.82     14.55 o
   6  11   9        1.39        1.75     12.92 o
  -7  12   9       17.04       25.32      7.49 o
  -6  12   9        1.79        8.18      6.64 o
  -5  12   9        0.20       -4.02      6.03 o
  -4  12   9        7.28        5.39      6.52 o
  -3  12   9        2.61       13.99      7.64 o
  -2  12   9       17.67       17.49     11.17 o
  -1  12   9        6.64        4.10      9.15 o
   0  12   9        0.13        1.73      6.45 o
   1  12   9      163.87      164.23     10.90 o
   2  12   9       16.80       15.61      7.44 o
   3  12   9        2.23        5.96      7.67 o
   4  12   9       47.36       77.15     15.14 o
   5  12   9        0.49      -16.38     18.29 o
  -7  13   9        1.16        1.97      7.16 o
  -6  13   9        0.64        2.09      6.62 o
  -5  13   9        0.27       -1.67      6.63 o
  -4  13   9        1.89       -6.97      6.97 o
  -3  13   9        0.82       -6.62      6.98 o
  -2  13   9       17.21        5.28      9.55 o
  -1  13   9        0.04       -9.72     10.71 o
   0  13   9      113.15      116.53      9.91 o
   1  13   9        6.13        9.78      9.93 o
   2  13   9       18.75       29.49      8.22 o
   3  13   9       13.73       18.22      8.41 o
   4  13   9        1.16        7.67     12.33 o
   5  13   9        0.46       14.55     17.92 o
  -6  14   9        0.04       -1.93      8.29 o
  -5  14   9       18.32       20.99      9.06 o
  -4  14   9       48.98       48.33      9.83 o
  -3  14   9        8.30        6.32      9.27 o
  -2  14   9        1.30        2.16      9.56 o
  -1  14   9        3.48        2.58     11.32 o
   0  14   9        5.97        1.34     10.43 o
   1  14   9        3.63       12.87      7.69 o
   2  14   9        1.42       -0.23      8.14 o
   3  14   9        4.12        7.64      8.65 o
   4  14   9       75.27       68.35     15.94 o
  -5  15   9        7.38       10.05      9.40 o
  -4  15   9        6.98        3.80      8.66 o
  -3  15   9       67.98       90.28     11.80 o
  -2  15   9       72.55       67.38     13.61 o
  -1  15   9       22.93       20.00     11.92 o
   0  15   9        0.00       27.13     11.77 o
   1  15   9       30.80       28.96     12.30 o
   2  15   9        7.36       -0.60      8.29 o
   3  15   9        9.40        0.90      8.95 o
  -4  16   9        0.24       -5.25      9.16 o
  -3  16   9       35.70       34.44     10.23 o
  -2  16   9       33.14       30.64     12.66 o
  -1  16   9       34.30       34.42     18.65 o
   0  16   9        9.44       20.41     12.21 o
   1  16   9      138.01      170.85     18.53 o
   2  16   9       16.48       14.37     12.81 o
  -2  17   9       48.83       80.68     15.18 o
  -1  17   9        0.47       -6.73     22.50 o
   0  17   9       46.42       50.97     14.54 o
  -8   0  10        0.17       -2.90     12.87 o
  -6   0  10        4.42       -0.57      8.19 o
  -4   0  10        0.10       -2.71      6.16 o
  -2   0  10       22.66       11.01      6.19 o
   0   0  10      471.50      469.07     15.22 o
   2   0  10        0.02       -5.66      5.66 o
   4   0  10       16.10        8.36      8.92 o
   6   0  10        5.44       31.26     17.32 o
  -9   1  10       21.15       21.35     11.61 o
  -8   1  10        0.66        4.17      3.96 o
  -7   1  10        0.04       -4.09      4.20 o
  -6   1  10       87.08       97.37      6.97 o
  -5   1  10        1.86       -2.08      4.46 o
  -4   1  10      122.22      110.68      9.99 o
  -3   1  10       99.99       90.35      7.48 o
  -2   1  10      294.11      272.41      8.94 o
  -1   1  10        4.16        9.50      4.27 o
   0   1  10       11.07       13.66      3.97 o
   1   1  10      196.13      203.50      8.14 o
   2   1  10       86.83       74.80      5.25 o
   3   1  10        0.09       -5.37      5.76 o
   4   1  10       55.69       60.71      8.07 o
   5   1  10       12.02        3.35      7.00 o
   6   1  10        5.08       23.80     11.54 o
   7   1  10       27.21       37.45     13.89 o
  -9   2  10       35.67       40.31     13.23 o
  -8   2  10        5.80        6.81      5.63 o
  -7   2  10        6.66       -4.37      4.37 o
  -6   2  10       40.09       44.44      5.90 o
  -5   2  10      209.13      209.20      9.71 o
  -4   2  10       41.14       40.81      5.67 o
  -3   2  10        1.29        3.55      7.98 o
  -2   2  10        7.08        4.74      3.68 o
  -1   2  10     1263.84     1239.58     18.91 o
   0   2  10       47.63       46.26      4.74 o
   1   2  10      116.94      150.73      6.64 o
   2   2  10       68.42       80.01      6.72 o
   3   2  10       83.10       96.83      8.69 o
   4   2  10       16.86       28.95      7.39 o
   5   2  10       25.97       12.70      7.65 o
   6   2  10        0.78       -7.30      9.99 o
   7   2  10       27.74       26.96     12.94 o
  -9   3  10        0.79        2.38     17.45 o
  -8   3  10       44.71       44.16      4.62 o
  -7   3  10       27.08       37.40      6.48 o
  -6   3  10      206.51      186.57      8.81 o
  -5   3  10      161.00      167.89      9.06 o
  -4   3  10        5.61       -2.58      4.46 o
  -3   3  10      299.62      305.98     10.82 o
  -2   3  10      201.25      207.67      7.32 o
  -1   3  10        2.76        0.26      3.87 o
   0   3  10      221.45      221.87      7.67 o
   1   3  10      295.76      293.45      8.05 o
   2   3  10       29.93       48.20      8.04 o
   3   3  10       79.30       76.11      8.22 o
   4   3  10        0.94        1.02      6.45 o
   5   3  10       24.64       17.33      7.79 o
   6   3  10       11.24       18.24     11.46 o
   7   3  10        1.90       -4.65     11.68 o
  -9   4  10        0.11       28.23     18.29 o
  -8   4  10        3.93        2.71      5.26 o
  -7   4  10       24.25       24.54      7.05 o
  -6   4  10      255.35      244.81     10.32 o
  -5   4  10       10.27       13.50      5.24 o
  -4   4  10       55.97       65.02      6.88 o
  -3   4  10        1.75        1.94      4.63 o
  -2   4  10      158.59      155.08      6.63 o
  -1   4  10       63.69       59.64      4.70 o
   0   4  10      209.93      197.46      6.79 o
   1   4  10       54.89       46.55      7.02 o
   2   4  10      101.51      114.45      9.65 o
   3   4  10       11.38       10.58      6.76 o
   4   4  10       28.92       16.77      7.20 o
   5   4  10        0.65       -6.72      6.72 o
   6   4  10       14.38       -7.13     10.35 o
   7   4  10        0.12       -7.52     11.50 o
  -9   5  10       40.13       43.13     10.04 o
  -8   5  10       33.69       35.98      5.40 o
  -7   5  10       42.67       27.17      5.17 o
  -6   5  10       80.08       84.40      7.94 o
  -5   5  10        6.10       10.37      4.77 o
  -4   5  10        0.30        3.53      4.20 o
  -3   5  10        0.06       -3.80      3.80 o
  -2   5  10       34.31       36.78      4.28 o
  -1   5  10       85.41       80.81      5.79 o
   0   5  10       79.82       86.46      6.14 o
   1   5  10      252.31      266.89     11.75 o
   2   5  10       93.57       86.93     14.32 o
   3   5  10        1.07       -2.74      6.05 o
   4   5  10        3.52       -6.98      6.98 o
   5   5  10       18.97       16.76     11.10 o
   6   5  10        1.29       -3.67     10.78 o
   7   5  10       28.72       35.13     15.70 o
  -9   6  10       64.79       84.54     17.32 o
  -8   6  10        0.00       -3.71      4.27 o
  -7   6  10       15.15        4.56      6.76 o
  -6   6  10       20.33       10.53      5.29 o
  -5   6  10      294.01      334.51     18.32 o
  -4   6  10        0.05       -3.09      4.65 o
  -3   6  10       28.48       27.73      5.77 o
  -2   6  10        5.81       12.49      5.48 o
  -1   6  10      348.43      373.50     10.48 o
   0   6  10       72.25       55.97      6.27 o
   1   6  10        1.91        0.81      5.83 o
   2   6  10       12.81       16.09      6.73 o
   3   6  10       47.51       55.29      8.14 o
   4   6  10        0.00        3.47      7.00 o
   5   6  10       15.28       11.25     10.75 o
   6   6  10        5.09        2.38     11.63 o
  -8   7  10       41.14       47.17      7.04 o
  -7   7  10       45.66       44.30      5.72 o
  -6   7  10      271.26      261.31     10.90 o
  -5   7  10       19.98       16.92      5.98 o
  -4   7  10       22.92       17.61      5.86 o
  -3   7  10       18.49       18.77      5.74 o
  -2   7  10       27.14       31.96      6.16 o
  -1   7  10       14.41       11.40      4.53 o
   0   7  10       23.52       29.76      7.50 o
   1   7  10      135.58      120.12      9.00 o
   2   7  10       56.96       58.72      7.99 o
   3   7  10        2.33       -0.81      6.34 o
   4   7  10       96.99      113.10     10.27 o
   5   7  10        8.61        3.70     12.01 o
   6   7  10       16.10        0.50     11.62 o
  -8   8  10       11.72       14.61      5.38 o
  -7   8  10        7.18        4.86      5.08 o
  -6   8  10       67.70       64.01      6.28 o
  -5   8  10       23.21       25.30      6.23 o
  -4   8  10      140.95      139.89      8.89 o
  -3   8  10       72.10       76.97      7.56 o
  -2   8  10       93.71       86.63      9.89 o
  -1   8  10       21.70       14.56      4.98 o
   0   8  10      147.58      142.65      9.34 o
   1   8  10       51.38       49.74      7.72 o
   2   8  10        3.06       16.56      6.92 o
   3   8  10        0.72       -7.49      7.49 o
   4   8  10       11.11       19.15      9.37 o
   5   8  10        6.98       33.19     12.47 o
   6   8  10       18.65       23.98     13.10 o
  -8   9  10        0.22       -6.11      6.11 o
  -7   9  10       15.98        5.05      5.97 o
  -6   9  10        0.89        1.22      5.81 o
  -5   9  10       68.74       63.25      7.54 o
  -4   9  10        0.31       -5.38      5.38 o
  -3   9  10        7.93        3.66      5.87 o
  -2   9  10       67.72       70.11     12.44 o
  -1   9  10       95.41       91.05     20.08 o
   0   9  10       12.23        4.82      6.52 o
   1   9  10       39.06       43.79      8.44 o
   2   9  10       16.65        6.08      6.86 o
   3   9  10       15.69       27.06      7.74 o
   4   9  10        0.21        1.13      7.57 o
   5   9  10       20.90       17.93     21.63 o
   6   9  10        7.37       -9.63     12.09 o
  -7  10  10        3.45       -1.03      6.35 o
  -6  10  10        4.42        6.15      6.45 o
  -5  10  10       90.98      111.02     10.82 o
  -4  10  10       23.72       28.06      6.89 o
  -3  10  10       11.98       18.75      6.57 o
  -2  10  10       56.20       59.76      9.19 o
  -1  10  10        6.67       14.47     13.58 o
   0  10  10      101.97       99.13      8.97 o
   1  10  10       24.00       19.34      7.22 o
   2  10  10        2.41        3.45      6.99 o
   3  10  10        0.01       -6.35      6.35 o
   4  10  10       12.88        5.16      7.99 o
   5  10  10        6.41       15.43     12.99 o
  -7  11  10        0.99        2.96      6.76 o
  -6  11  10       80.50       79.84      8.71 o
  -5  11  10        0.08       -5.71      6.15 o
  -4  11  10       17.80       12.33      9.07 o
  -3  11  10        0.79        0.16      7.03 o
  -2  11  10        0.24       -2.09      6.80 o
  -1  11  10       14.62       20.86     11.19 o
   0  11  10        2.14       14.23     10.29 o
   1  11  10        4.76        5.41      8.47 o
   2  11  10       44.05       54.97      8.77 o
   3  11  10        0.93       13.59      7.85 o
   4  11  10       43.59       41.97      9.79 o
   5  11  10        1.54       -8.92     13.12 o
  -7  12  10        0.02       -1.18      8.50 o
  -6  12  10       17.31       13.68      7.34 o
  -5  12  10        8.93        5.06      6.85 o
  -4  12  10       22.71        7.94      8.28 o
  -3  12  10       13.68       21.45      9.69 o
  -2  12  10       32.47       34.86     11.07 o
  -1  12  10        8.62        4.95      9.01 o
   0  12  10       78.00       76.50     12.96 o
   1  12  10       15.22       35.28     13.45 o
   2  12  10        1.69        3.91      7.46 o
   3  12  10       26.36       37.53     15.07 o
   4  12  10        0.03        0.27     11.99 o
  -6  13  10        1.13       -3.92      7.80 o
  -5  13  10        2.26       -4.83      8.14 o
  -4  13  10       10.71        4.08      8.47 o
  -3  13  10       49.68       50.82     10.12 o
  -2  13  10        0.03        1.01      8.07 o
  -1  13  10        0.33       -9.65      9.65 o
   0  13  10       10.78       -0.81      9.97 o
   1  13  10       17.11       44.50     12.65 o
   2  13  10       20.03       22.78      8.50 o
   3  13  10        0.02        7.84      8.51 o
   4  13  10        0.46        8.38     19.41 o
  -5  14  10        4.41       17.14      8.97 o
  -4  14  10        0.09       -8.14      8.35 o
  -3  14  10        0.54      -11.71     11.71 o
  -2  14  10       22.51       19.93      9.24 o
  -1  14  10       94.52      113.12     15.37 o
   0  14  10       17.11       37.07     12.71 o
   1  14  10       17.08        0.11     11.20 o
   2  14  10        6.75       -0.39      8.29 o
   3  14  10        0.94       -3.23      8.65 o
  -4  15  10       25.73       27.37     10.11 o
  -3  15  10        7.75        4.80      9.74 o
  -2  15  10       10.89       -7.56      9.08 o
  -1  15  10        0.35      -10.60     10.60 o
   0  15  10        0.41      -10.42     10.42 o
   1  15  10       50.09       59.84     14.53 o
   2  15  10       54.07       43.83     14.78 o
  -2  16  10       57.75       58.32     15.27 o
  -1  16  10        1.57       -5.97     17.57 o
   0  16  10       55.31       77.44     15.97 o
  -9   0  11        0.01        0.98     15.09 o
  -7   0  11       39.12       38.85      8.41 o
  -5   0  11      351.27      329.67     16.76 o
  -3   0  11      265.21      226.31     15.94 o
  -1   0  11       77.37       70.17      8.85 o
   1   0  11      132.81      127.97      9.25 o
   3   0  11        2.05       -5.20     13.46 o
   5   0  11       14.23       -4.41     14.76 o
  -9   1  11        2.41       -2.20     10.76 o
  -8   1  11        2.06       -0.85      5.19 o
  -7   1  11        4.24        2.78      5.40 o
  -6   1  11        0.24        0.63      4.89 o
  -5   1  11        3.26        3.78      5.35 o
  -4   1  11        0.26       -4.41      4.41 o
  -3   1  11      117.53      115.11      7.76 o
  -2   1  11        4.78        5.83      4.81 o
  -1   1  11        2.62        0.64      3.74 o
   0   1  11      340.25      349.87      9.88 o
   1   1  11      200.86      192.75      7.59 o
   2   1  11       18.21       20.36      6.58 o
   3   1  11        3.40       -0.89      6.53 o
   4   1  11       11.77        5.70      7.15 o
   5   1  11       17.66       12.63     11.10 o
   6   1  11        0.14       14.40     12.28 o
  -9   2  11        2.07        2.72     20.79 o
  -8   2  11       29.86       39.37      5.79 o
  -7   2  11        1.30        4.81      5.04 o
  -6   2  11       47.03       61.12      6.70 o
  -5   2  11        1.73       -1.93      4.94 o
  -4   2  11       93.96       87.15      7.28 o
  -3   2  11        1.72        0.40      4.54 o
  -2   2  11       28.47       36.16      5.72 o
  -1   2  11       81.50       88.61      5.75 o
   0   2  11       36.18       32.86      4.69 o
   1   2  11        1.35       -3.72      3.72 o
   2   2  11      227.01      216.43      9.55 o
   3   2  11        0.07        7.58      6.62 o
   4   2  11        7.43       -1.84      7.89 o
   5   2  11        1.47        6.27     10.66 o
   6   2  11        5.39       10.35     14.47 o
  -9   3  11       27.61       78.40     21.93 o
  -8   3  11        1.86       -6.04      7.14 o
  -7   3  11       14.79       17.86      8.67 o
  -6   3  11        0.29       -4.75      4.75 o
  -5   3  11      143.14      141.68      8.66 o
  -4   3  11        7.90       11.72      5.31 o
  -3   3  11        9.28        6.39      4.87 o
  -2   3  11      118.07      125.25      7.91 o
  -1   3  11        5.43       -2.44      3.83 o
   0   3  11      131.78      128.41      6.80 o
   1   3  11      378.05      397.94     12.42 o
   2   3  11       12.03       13.88      5.66 o
   3   3  11       34.79       24.21      7.53 o
   4   3  11        1.51        8.08      7.69 o
   5   3  11        0.87        5.84     13.04 o
   6   3  11        0.19        5.26     11.71 o
  -8   4  11       18.15       18.19      5.66 o
  -7   4  11      167.07      183.98      8.24 o
  -6   4  11        3.59       -0.58      4.63 o
  -5   4  11      317.13      332.48     12.47 o
  -4   4  11       57.80       41.61      6.53 o
  -3   4  11      126.61      120.38     12.26 o
  -2   4  11       46.83       37.77      5.24 o
  -1   4  11        1.22       -0.31      3.73 o
   0   4  11        9.41        3.28      4.09 o
   1   4  11      268.81      260.27     12.32 o
   2   4  11        6.75        7.87      6.57 o
   3   4  11       20.25       25.19      7.56 o
   4   4  11        0.04       -2.91      7.61 o
   5   4  11       20.46       44.18     13.63 o
   6   4  11        0.71       11.60     12.62 o
  -8   5  11       16.04       20.03      5.57 o
  -7   5  11       28.30       22.03      5.62 o
  -6   5  11       43.75       38.82      7.54 o
  -5   5  11      165.26      171.49      8.43 o
  -4   5  11       53.01       60.48      6.13 o
  -3   5  11       37.90       41.75      6.43 o
  -2   5  11       15.72       17.96      4.93 o
  -1   5  11      126.24      121.27      6.54 o
   0   5  11      354.29      368.77     12.00 o
   1   5  11      131.77      135.87      8.40 o
   2   5  11        0.33       -0.96      6.55 o
   3   5  11       10.45        9.82      7.04 o
   4   5  11        6.08       -2.71      7.26 o
   5   5  11        5.54        8.40     11.51 o
   6   5  11        0.08        3.56     12.41 o
  -8   6  11       35.88       30.94      6.16 o
  -7   6  11        0.07       -5.03      5.03 o
  -6   6  11       90.37      100.71      7.86 o
  -5   6  11       11.17        3.52      5.42 o
  -4   6  11       38.99       34.58      6.44 o
  -3   6  11        1.96        2.23      5.43 o
  -2   6  11       10.91       11.74      6.65 o
  -1   6  11      107.91       96.83      8.20 o
   0   6  11        3.60        2.81      5.08 o
   1   6  11       37.67       32.51      7.25 o
   2   6  11      100.54       95.95     12.16 o
   3   6  11        0.27        7.19      6.90 o
   4   6  11       21.66       19.44      8.16 o
   5   6  11        4.25        0.80     10.96 o
   6   6  11       17.66       30.35     14.12 o
  -8   7  11        6.65       11.06      7.94 o
  -7   7  11        0.18       -1.77      5.48 o
  -6   7  11       33.31       29.77      6.34 o
  -5   7  11       15.03       23.67      6.30 o
  -4   7  11        2.94       -0.70      5.51 o
  -3   7  11       77.35       79.08      9.36 o
  -2   7  11        3.25       -0.15      5.58 o
  -1   7  11       27.07       24.27      7.60 o
   0   7  11       30.33       19.95      5.91 o
   1   7  11      177.09      179.52     14.34 o
   2   7  11        5.88       -1.72      6.56 o
   3   7  11        7.68       20.06      7.57 o
   4   7  11        1.54       -7.10      7.10 o
   5   7  11        1.86       -5.70     12.65 o
  -8   8  11       14.32        6.87      7.39 o
  -7   8  11       24.46       31.02      7.20 o
  -6   8  11        5.04        5.81      5.93 o
  -5   8  11       33.22       39.88      6.90 o
  -4   8  11       25.98       18.67      6.26 o
  -3   8  11        8.55        2.15      5.73 o
  -2   8  11        8.27        1.24      5.86 o
  -1   8  11       90.86      108.24     10.29 o
   0   8  11        0.26       11.09      6.37 o
   1   8  11       10.34        9.65     12.72 o
   2   8  11       38.90       29.85      8.10 o
   3   8  11        1.11       -1.71      6.96 o
   4   8  11       16.28       14.88     11.30 o
   5   8  11        5.56       -2.39     11.54 o
  -7   9  11        0.37       -6.08      6.08 o
  -6   9  11        1.43        9.24      6.36 o
  -5   9  11       58.07       60.41      9.39 o
  -4   9  11       30.69       32.12      7.03 o
  -3   9  11       10.81       11.19      6.39 o
  -2   9  11      348.53      350.05     16.04 o
  -1   9  11        8.89       14.30      7.80 o
   0   9  11       21.17       37.90     11.20 o
   1   9  11        0.71       -6.26      6.26 o
   2   9  11       12.86       25.35      7.96 o
   3   9  11        0.42       -1.78      7.18 o
   4   9  11        0.04       -2.60      8.14 o
   5   9  11        0.01       13.82     13.06 o
  -7  10  11        9.07        7.24      6.64 o
  -6  10  11       51.38       73.02     12.41 o
  -5  10  11       84.34      106.34      9.24 o
  -4  10  11       36.79       36.85      7.42 o
  -3  10  11       13.85       13.79      8.38 o
  -2  10  11        0.03       -4.77      7.34 o
  -1  10  11        2.80       -3.36      7.42 o
   0  10  11        0.03        5.90      9.86 o
   1  10  11        1.35       -4.59      6.55 o
   2  10  11       29.33       30.38      8.48 o
   3  10  11       14.50       18.63      8.71 o
   4  10  11       19.41        3.48     15.97 o
  -6  11  11        0.36       -5.40      6.82 o
  -5  11  11        0.62        1.03      6.67 o
  -4  11  11        0.54        9.72     12.96 o
  -3  11  11       54.95       76.63     10.08 o
  -2  11  11        0.32       -2.69      7.29 o
  -1  11  11       22.03       15.01      8.49 o
   0  11  11        1.12        2.02      9.95 o
   1  11  11       94.53      104.29     46.71 o
   2  11  11        7.63       -1.72      9.33 o
   3  11  11       16.78       23.27      9.01 o
   4  11  11        3.03        3.12     12.94 o
  -6  12  11        1.12        4.76      8.61 o
  -5  12  11       20.82        7.64      8.42 o
  -4  12  11        8.38        7.58     10.23 o
  -3  12  11       59.20       79.66     11.10 o
  -2  12  11       14.05       17.04      9.72 o
  -1  12  11        2.27       12.96     10.41 o
   0  12  11        2.03       14.24     11.40 o
   1  12  11       11.14        2.24     12.26 o
   2  12  11        0.01       18.00      9.96 o
   3  12  11        5.49        4.76      8.97 o
  -5  13  11       12.54        6.65      9.16 o
  -4  13  11        1.08       10.61     12.49 o
  -3  13  11        0.86       -5.14      8.40 o
  -2  13  11       79.94       80.45     11.27 o
  -1  13  11        5.83       12.89     14.92 o
   0  13  11       50.06       31.93     12.70 o
   1  13  11        5.77        2.63     11.71 o
   2  13  11        1.90        1.28     11.43 o
  -4  14  11        3.13        0.62      9.06 o
  -3  14  11        7.33       10.86     10.12 o
  -2  14  11        5.23        7.46      8.95 o
  -1  14  11        0.69       -2.97     11.60 o
   0  14  11        1.24      -10.67     10.67 o
   1  14  11       18.36       16.85     12.94 o
  -2  15  11        2.62        4.04      9.95 o
  -1  15  11       15.35       23.03     12.87 o
  -8   0  12       17.37       36.09      9.50 o
  -6   0  12       13.81       16.73      8.35 o
  -4   0  12        1.04       -0.31     11.89 o
  -2   0  12      369.65      386.49     18.69 o
   0   0  12       34.28       25.38      6.78 o
   2   0  12       94.17       87.92     13.81 o
   4   0  12        4.28       -3.81     12.84 o
  -8   1  12       17.36       26.91      6.16 o
  -7   1  12       21.98       20.06      5.95 o
  -6   1  12       73.69       70.61      7.44 o
  -5   1  12       43.19       46.52      6.82 o
  -4   1  12      150.01      145.86      8.86 o
  -3   1  12        6.33        6.45      5.16 o
  -2   1  12       28.88       19.29      6.19 o
  -1   1  12       14.39       14.01      5.39 o
   0   1  12        0.20       -3.84      5.37 o
   1   1  12        0.34        2.30      5.00 o
   2   1  12        5.12       -6.45      6.45 o
   3   1  12       11.57        7.19      7.26 o
   4   1  12       15.80       29.02      8.82 o
   5   1  12        8.63        9.51     21.65 o
  -8   2  12        2.37        2.77      5.88 o
  -7   2  12       30.10       28.38      6.47 o
  -6   2  12        4.88        5.81      5.47 o
  -5   2  12       31.68       43.77      6.78 o
  -4   2  12        0.17       -3.55      5.03 o
  -3   2  12        0.31       -1.43      4.79 o
  -2   2  12       11.48        7.28      5.98 o
  -1   2  12      119.54      135.33     10.29 o
   0   2  12        3.73        4.88      4.15 o
   1   2  12      147.53      157.33      9.46 o
   2   2  12       29.83       36.68     11.76 o
   3   2  12       10.07       23.24      7.80 o
   4   2  12        1.69       -0.73      7.45 o
   5   2  12        1.29       -6.19     11.15 o
  -8   3  12        0.70       -3.38      4.90 o
  -7   3  12       26.97       26.70      6.45 o
  -6   3  12      131.02      149.20     13.37 o
  -5   3  12       99.02      102.39      8.29 o
  -4   3  12       25.32       25.56      6.03 o
  -3   3  12        8.88        2.41      5.13 o
  -2   3  12       86.36       92.45      7.52 o
  -1   3  12       10.34       14.92      5.49 o
   0   3  12      100.37       80.62      7.06 o
   1   3  12       16.20       18.41      5.81 o
   2   3  12       13.02       17.67      5.95 o
   3   3  12        0.40        2.21      7.21 o
   4   3  12       14.61       14.47      8.14 o
   5   3  12        4.97        6.41     11.80 o
  -8   4  12        2.88        7.23      6.65 o
  -7   4  12        5.54       -4.59      5.05 o
  -6   4  12       31.76       26.64      5.83 o
  -5   4  12        0.10       -5.33      5.33 o
  -4   4  12       14.10       13.58      6.90 o
  -3   4  12        9.74        5.04      4.89 o
  -2   4  12       85.61      102.96      7.70 o
  -1   4  12       39.55       41.19      6.21 o
   0   4  12       76.94       74.89      9.11 o
   1   4  12       23.15       30.93      6.27 o
   2   4  12      168.87      148.08      9.21 o
   3   4  12        7.39        3.25      7.40 o
   4   4  12        0.04        9.27      8.27 o
   5   4  12        0.73      -11.24     11.24 o
  -8   5  12        4.34       -2.82      9.16 o
  -7   5  12       47.77       46.12      6.64 o
  -6   5  12       84.77      101.04     11.27 o
  -5   5  12       22.85       25.27      5.84 o
  -4   5  12       18.67       10.28      6.27 o
  -3   5  12        0.23       -1.37      4.78 o
  -2   5  12       51.33       42.65      6.30 o
  -1   5  12        0.16       -4.06      6.51 o
   0   5  12        5.66       -1.35     13.09 o
   1   5  12        0.15       -5.19      5.19 o
   2   5  12       56.29       48.95      7.35 o
   3   5  12       14.69        2.46      7.55 o
   4   5  12        5.08        2.59      8.00 o
   5   5  12       12.05       24.07     13.20 o
  -7   6  12       20.65        7.92      5.98 o
  -6   6  12       13.20       12.64      6.24 o
  -5   6  12       62.85       75.91      7.90 o
  -4   6  12        0.00       -4.25      5.54 o
  -3   6  12        8.26        8.57      6.09 o
  -2   6  12       82.13       70.87      9.28 o
  -1   6  12       96.49      117.52     10.57 o
   0   6  12       30.21       13.58      9.98 o
   1   6  12      136.07      120.16      8.80 o
   2   6  12        0.06       -2.50      6.98 o
   3   6  12        0.02        0.07      7.76 o
   4   6  12        0.14       10.79      8.46 o
   5   6  12        6.13        5.57     12.98 o
  -7   7  12       11.78        8.65      6.29 o
  -6   7  12       79.25       85.66      8.74 o
  -5   7  12       33.87       31.54      6.82 o
  -4   7  12       35.66       49.35      7.59 o
  -3   7  12       32.62       35.06      6.99 o
  -2   7  12        5.87       13.26      7.40 o
  -1   7  12       24.54       36.35     10.96 o
   0   7  12       17.13       15.57      7.79 o
   1   7  12       29.00       16.80      8.40 o
   2   7  12       11.84        9.59      7.52 o
   3   7  12        8.60        9.14      7.86 o
   4   7  12       13.26       30.90      9.57 o
  -7   8  12        1.26       -6.19      6.19 o
  -6   8  12        0.39       -1.90      6.22 o
  -5   8  12        0.99        1.07      6.21 o
  -4   8  12        6.57       -2.55      6.15 o
  -3   8  12        3.39        6.65      6.49 o
  -2   8  12       36.28       49.33      8.86 o
  -1   8  12      103.88      111.31     11.09 o
   0   8  12       16.02       23.49      8.42 o
   1   8  12        2.91       13.93     13.98 o
   2   8  12        0.05       -0.41      7.73 o
   3   8  12       11.73       11.49      9.93 o
   4   8  12        0.46       -0.57      8.36 o
  -6   9  12        1.74       -0.05      6.38 o
  -5   9  12       19.41       25.69      7.46 o
  -4   9  12       15.79       16.30      7.22 o
  -3   9  12       59.08       61.09      9.62 o
  -2   9  12        0.02       -4.57      7.36 o
  -1   9  12        1.93        2.02      8.86 o
   0   9  12       10.81        9.47      8.13 o
   1   9  12        0.01        1.08     10.55 o
   2   9  12       12.93       10.64      9.16 o
   3   9  12        1.98       -0.89      8.25 o
   4   9  12        0.07      -11.19     11.19 o
  -6  10  12        0.00       -4.42      6.98 o
  -5  10  12        0.03        1.38      7.06 o
  -4  10  12        7.29       -1.05      7.82 o
  -3  10  12        5.20       -5.02      7.64 o
  -2  10  12       35.45       52.13      9.93 o
  -1  10  12      135.74      133.81     12.34 o
   0  10  12        0.15       -4.80      8.75 o
   1  10  12       29.36       63.40     13.67 o
   2  10  12        1.03        4.18     11.31 o
   3  10  12        9.80       -8.15      8.15 o
  -5  11  12       26.64       30.04      9.39 o
  -4  11  12       35.51       36.98     13.10 o
  -3  11  12        0.06       -3.27      7.73 o
  -2  11  12       48.53       43.87      9.87 o
  -1  11  12        3.20        0.31      8.30 o
   0  11  12        3.36       21.24     12.27 o
   1  11  12        0.80        4.34     11.18 o
   2  11  12        0.49       -1.35     11.41 o
  -4  12  12        0.71       -1.86      7.87 o
  -3  12  12        2.15       -1.39      9.99 o
  -2  12  12       16.04        2.53      8.46 o
  -1  12  12       42.46       53.23     10.95 o
   0  12  12       51.50       59.39     35.41 o
   1  12  12        6.89       -3.07     13.24 o
   2  12  12        0.31       -4.88     12.66 o
  -3  13  12       14.59       31.31      9.81 o
  -2  13  12        0.34       -4.89      8.52 o
  -1  13  12       31.81       28.44     10.31 o
   0  13  12        1.22       -5.86     11.61 o
  -7   0  13       27.43       42.05     10.17 o
  -5   0  13      156.35      159.77     14.03 o
  -3   0  13      109.23       97.68     11.43 o
  -1   0  13       18.32       -4.24     12.52 o
   1   0  13        2.78       -1.25     13.54 o
   3   0  13        2.08      -10.25     10.25 o
  -7   1  13       20.89       31.46      7.04 o
  -6   1  13       60.46       55.51      7.52 o
  -5   1  13        0.09        4.45      5.90 o
  -4   1  13        0.99       -5.26      5.26 o
  -3   1  13        1.06        3.43      5.44 o
  -2   1  13       23.04       29.83      6.42 o
  -1   1  13       54.89       50.01      6.88 o
   0   1  13       13.16       10.46     14.65 o
   1   1  13       89.49       70.17     13.63 o
   2   1  13       24.50       24.98      7.92 o
   3   1  13        2.23       -7.28      7.28 o
   4   1  13        5.70       -0.21      8.46 o
  -7   2  13       14.55        9.35      6.28 o
  -6   2  13       82.03       75.18      9.62 o
  -5   2  13        3.02        0.17      6.30 o
  -4   2  13       80.08       89.48     12.46 o
  -3   2  13        8.83        8.48      5.77 o
  -2   2  13        2.28       -2.65      5.30 o
  -1   2  13        0.32       -1.10      5.27 o
   0   2  13       47.92       52.82      8.65 o
   1   2  13       25.41       14.52     10.59 o
   2   2  13       26.50       32.09      8.19 o
   3   2  13        0.01        1.10      7.91 o
   4   2  13       24.95       24.74      9.33 o
  -7   3  13       17.22       10.38      6.78 o
  -6   3  13       15.55        2.95      6.42 o
  -5   3  13        4.48        8.29      6.21 o
  -4   3  13        6.15       16.72      6.21 o
  -3   3  13        0.31       -0.57      5.17 o
  -2   3  13       82.87       78.58      7.90 o
  -1   3  13        8.77        8.77      6.86 o
   0   3  13       80.00       84.29     10.61 o
   1   3  13       42.47       65.91      9.30 o
   2   3  13       23.86       36.71     10.66 o
   3   3  13       25.18       24.85      8.78 o
   4   3  13        0.02       -2.01      8.22 o
  -7   4  13        4.06        8.79      5.90 o
  -6   4  13        3.58        1.74      5.65 o
  -5   4  13      184.95      214.64     11.59 o
  -4   4  13        1.44       -4.95      4.95 o
  -3   4  13        6.44       -4.18      4.88 o
  -2   4  13        1.90        2.84      5.66 o
  -1   4  13       16.55        7.74      7.49 o
   0   4  13        2.79        5.64      8.25 o
   1   4  13       21.98       27.33      9.52 o
   2   4  13        7.47       12.26      7.82 o
   3   4  13        5.55        3.47      8.10 o
   4   4  13        1.80       11.65      8.94 o
  -7   5  13        0.13       -1.08      6.32 o
  -6   5  13       45.39       40.90      8.85 o
  -5   5  13        1.24        3.78      5.70 o
  -4   5  13        9.70       14.22      5.73 o
  -3   5  13        3.50       -3.00      5.07 o
  -2   5  13       20.14       22.82      8.20 o
  -1   5  13       19.52       13.67      7.30 o
   0   5  13        7.67        6.63     10.77 o
   1   5  13       51.10       54.24      9.66 o
   2   5  13       19.28        7.95     18.96 o
   3   5  13        1.41       12.12      8.61 o
   4   5  13        3.67        6.30      9.21 o
  -6   6  13       64.85       68.67      8.23 o
  -5   6  13       12.56       13.71      6.80 o
  -4   6  13       31.45       32.46     10.21 o
  -3   6  13       50.02       57.40      9.07 o
  -2   6  13       45.66       53.55      9.40 o
  -1   6  13        0.52       -0.10      7.10 o
   0   6  13       93.77       89.70     10.53 o
   1   6  13        6.16       14.65      8.33 o
   2   6  13       69.36       85.40     12.81 o
   3   6  13        0.00        0.23      8.16 o
  -6   7  13        1.94        9.13      6.89 o
  -5   7  13        5.15        6.53      6.74 o
  -4   7  13        0.26        6.47      6.65 o
  -3   7  13        6.31        4.25      7.49 o
  -2   7  13       30.89       35.52     10.02 o
  -1   7  13       57.64       51.89      9.61 o
   0   7  13       15.78       13.81      9.80 o
   1   7  13       63.15       72.72     16.02 o
   2   7  13       12.31       16.27     14.63 o
   3   7  13        0.04       -5.10      9.58 o
  -6   8  13        0.15        7.05      6.90 o
  -5   8  13       49.35       47.27      8.29 o
  -4   8  13        5.93        4.73      7.87 o
  -3   8  13       27.73       23.25      8.69 o
  -2   8  13       39.87       22.70      8.76 o
  -1   8  13       14.37       21.81      8.57 o
   0   8  13        8.14       16.97      8.88 o
   1   8  13        2.98       12.13     12.42 o
   2   8  13        6.91        3.76     11.60 o
   3   8  13       14.42       23.69     13.58 o
  -5   9  13        0.77        5.04      8.41 o
  -4   9  13        1.66       -2.27      8.00 o
  -3   9  13        0.14        3.64      8.15 o
  -2   9  13        6.25        9.15      8.40 o
  -1   9  13        2.72        6.35      8.99 o
   0   9  13       42.30       43.48     11.49 o
   1   9  13       54.17       48.27     10.84 o
   2   9  13        7.71       12.55     19.24 o
  -4  10  13        4.98        3.85     10.40 o
  -3  10  13       29.30       37.46      9.59 o
  -2  10  13        0.03       -2.08      8.06 o
  -1  10  13       11.43        1.88      8.36 o
   0  10  13       46.42       55.70     11.23 o
   1  10  13        2.03       -7.14     16.33 o
  -3  11  13        0.41        2.42      8.93 o
  -2  11  13        3.18       -3.08      9.61 o
  -1  11  13        0.50       -7.59      8.84 o
   0  11  13        0.03       -8.33      8.33 o
  -6   0  14       40.57       46.04     11.43 o
  -4   0  14        3.46        5.91     15.41 o
  -2   0  14       18.42       30.33      9.62 o
   0   0  14       39.22       39.42     17.11 o
   2   0  14       41.37       45.62     19.51 o
  -6   1  14       25.35       20.26      6.98 o
  -5   1  14       12.71        6.30      6.45 o
  -4   1  14       23.41       35.41      7.02 o
  -3   1  14       32.31       29.67      6.88 o
  -2   1  14       55.36       65.10      7.77 o
  -1   1  14       21.61       15.38      7.87 o
   0   1  14       10.00        4.42     11.40 o
   1   1  14       19.69       18.62     13.69 o
   2   1  14        5.24        5.29     11.36 o
   3   1  14        0.03        4.05     11.95 o
  -6   2  14        1.00       -6.07      6.24 o
  -5   2  14       79.35       93.28      9.02 o
  -4   2  14        2.17        7.67      6.29 o
  -3   2  14        1.84        0.15      5.85 o
  -2   2  14        1.28        0.11      7.36 o
  -1   2  14       71.53       83.40     20.04 o
   0   2  14        1.81       14.17     10.99 o
   1   2  14       33.72       37.42     18.63 o
   2   2  14        1.72        2.05     11.13 o
   3   2  14       16.33       15.42     12.74 o
  -6   3  14        0.07       -5.33      6.94 o
  -5   3  14       42.44       55.74      8.32 o
  -4   3  14       77.54       92.86      8.92 o
  -3   3  14        9.99        5.80      9.18 o
  -2   3  14       11.19       12.42      8.07 o
  -1   3  14        2.21       11.52      7.67 o
   0   3  14        0.28        2.07      7.39 o
   1   3  14       13.15        5.20     10.94 o
   2   3  14        3.96        1.38     11.55 o
   3   3  14        9.70        9.84     12.87 o
  -6   4  14       21.73       17.54      6.63 o
  -5   4  14       12.12        7.15      8.09 o
  -4   4  14       12.96        9.60      6.12 o
  -3   4  14        1.72       -5.03      7.16 o
  -2   4  14       54.06       51.59      9.17 o
  -1   4  14        0.96       -6.83      6.83 o
   0   4  14        0.01       -0.33      7.54 o
   1   4  14        3.42        0.84     10.89 o
   2   4  14       21.37       31.01     13.12 o
  -5   5  14       10.75       14.05      7.35 o
  -4   5  14       18.23        9.97      7.10 o
  -3   5  14       31.53       19.72      8.51 o
  -2   5  14        0.75        2.52      7.79 o
  -1   5  14        1.56        0.51      7.27 o
   0   5  14        0.73       -7.68      7.68 o
   1   5  14       15.83       23.18     19.61 o
   2   5  14        0.80       -7.22     11.28 o
  -5   6  14       21.31       18.48      8.77 o
  -4   6  14        9.92        9.16      8.20 o
  -3   6  14        7.86       11.88      8.65 o
  -2   6  14        7.30       -5.60      7.58 o
  -1   6  14       27.51       43.36      9.64 o
   0   6  14       14.88       11.74      8.59 o
   1   6  14       18.93       18.96      9.54 o
   2   6  14        0.11       -2.53     12.85 o
  -5   7  14       12.71       17.30      8.68 o
  -4   7  14       16.71       17.14      8.63 o
  -3   7  14        7.82       -1.51      7.86 o
  -2   7  14       72.59       73.15     14.82 o
  -1   7  14       21.69       12.48     11.31 o
   0   7  14       21.82       29.27     10.48 o
   1   7  14       44.26       43.13     20.32 o
  -4   8  14        0.79       -7.41      8.09 o
  -3   8  14        2.19        8.70      7.99 o
  -2   8  14        5.82        6.75      8.47 o
  -1   8  14        2.09       -7.80      7.80 o
   0   8  14        2.78       -1.07      8.91 o
   1   8  14        0.05      -12.22     12.22 o
  -3   9  14        1.39        2.87      8.12 o
  -2   9  14        2.20        3.20      8.51 o
  -1   9  14        0.04       16.24     13.24 o
   0   9  14        3.14       -8.24      8.24 o
  -5   0  15       34.44       55.14     12.09 o
  -3   0  15       66.06      103.10     13.40 o
  -1   0  15       35.47       61.11     17.59 o
   1   0  15       15.17        5.49     18.16 o
  -5   1  15        1.32       -0.13      8.42 o
  -4   1  15       22.60       31.49      7.84 o
  -3   1  15        0.14       -5.09      6.43 o
  -2   1  15       10.45       10.19      8.09 o
  -1   1  15        1.33       16.39     10.62 o
   0   1  15        3.60       -4.68     12.01 o
   1   1  15       35.76       38.90     13.60 o
  -4   2  15        2.75        6.34      6.82 o
  -3   2  15        6.55        4.01      8.04 o
  -2   2  15       35.40       42.41      9.95 o
  -1   2  15        0.15       -1.09     14.59 o
   0   2  15       30.63       31.85     23.53 o
   1   2  15        0.41       12.49     12.77 o
  -4   3  15        0.00        4.62      6.82 o
  -3   3  15        0.44       -0.42      7.97 o
  -2   3  15       13.35       17.46      9.00 o
  -1   3  15        2.36        2.37     11.03 o
   0   3  15        1.46       -8.49     16.09 o
   1   3  15       12.69        4.53     12.08 o
  -4   4  15        4.55        9.40      8.27 o
  -3   4  15       82.23       87.47     11.29 o
  -2   4  15        8.90       -0.68      8.40 o
  -1   4  15        9.14        5.08      8.44 o
   0   4  15        5.78        9.70     12.17 o
  -3   5  15       23.81       19.56     13.04 o
  -2   5  15       10.70       25.47      9.00 o
  -1   5  15       33.90       15.18      9.33 o
   0   5  15        0.03      -11.29     11.29 o
  -2   6  15       27.95       23.70      9.54 o
  -1   6  15        2.64       -1.77      8.24 o
 
